# Supplementary material for: In vitro Determination of Extracellular Proteins from Xylella fastidiosa
Source: Front Microbiol. 2016 Dec 26;7:2090. doi: 10.3389/fmicb.2016.02090 (PMC5183587; doi:10.3389/fmicb.2016.02090)
Supplement: Supplementary file 1 [file Data_Sheet_1.XLSX]

## Sheet: Abbreviation explanation
Abbreviations used for protein and peptide identification summary tables
MASCOT report heading	explanation
prot_acc	protein accesion
prot_desc	protein description
prot_score	protein MASCOT score
prot_mass	protein mass (Da)
prot_matches	No. of MS/MS queries matched to protein
prot_cover	Sequence coverage in percent
pep_rank	rank of peptide match (1 - 10)
pep_exp_mz	peptide experimental m/z
pep_exp_mr	peptide experimental mass (Da)
pep_exp_z	observed charge state
pep_calc_mr	peptide calculated mass (Da)
pep_delta	(pep_calc_mr - pep_exp_mr)
pep_miss	number of missed enzyme cleavage sites
pep_score	peptide match score
pep_expect	peptide expectation score
pep_seq	peptide sequence
More information at: http://www.matrixscience.com/help/export_help.html

## Sheet: 3.1
strain 9a5c
3 days, replicate 1
prot_acc	prot_desc	prot_mass	prot_cover	pep_rank	pep_exp_mz	pep_miss	pep_score	pep_expect	pep_seq
gi|9106588	peptidoglycan-associated outer membrane lipoprotein precursor [Xylella fastidiosa 9a5c]	15815	32.7	1	771.426	0	85.5	1.1e-07	VIVVNQADLGGVTEK
gi|9106588	peptidoglycan-associated outer membrane lipoprotein precursor [Xylella fastidiosa 9a5c]	15815	32.7	1	771.426	0	4.99	13	VIVVNQADLGGVTEK
gi|9106588	peptidoglycan-associated outer membrane lipoprotein precursor [Xylella fastidiosa 9a5c]	15815	32.7	1	773.848	0	63.49	1.2e-05	LGYGGGYGGGYNQQR
gi|9106588	peptidoglycan-associated outer membrane lipoprotein precursor [Xylella fastidiosa 9a5c]	15815	32.7	1	773.851	0	33.24	0.015	LGYGGGYGGGYNQQR
gi|9106588	peptidoglycan-associated outer membrane lipoprotein precursor [Xylella fastidiosa 9a5c]	15815	32.7	1	854.983	0	91.41	2.5e-08	SAPTGVGAIIGGVVGAVAGR
gi|9106588	peptidoglycan-associated outer membrane lipoprotein precursor [Xylella fastidiosa 9a5c]	15815	32.7	1	854.983	0	77.05	6.7e-07	SAPTGVGAIIGGVVGAVAGR
gi|9106588	peptidoglycan-associated outer membrane lipoprotein precursor [Xylella fastidiosa 9a5c]	15815	32.7	1	854.986	0	55.92	8.5e-05	SAPTGVGAIIGGVVGAVAGR
gi|9106588	peptidoglycan-associated outer membrane lipoprotein precursor [Xylella fastidiosa 9a5c]	15815	32.7	1	854.986	0	22.49	0.19	SAPTGVGAIIGGVVGAVAGR
gi|9106588	peptidoglycan-associated outer membrane lipoprotein precursor [Xylella fastidiosa 9a5c]	15815	32.7	1	854.987	0	34.25	0.012	SAPTGVGAIIGGVVGAVAGR
gi|9105169	outer membrane protein [Xylella fastidiosa 9a5c]	42433	13.1	1	747.401	0	20.55	0.42	LTNDAPFFTLGIGK
gi|9105169	outer membrane protein [Xylella fastidiosa 9a5c]	42433	13.1	1	747.403	0	6.86	9.7	LTNDAPFFTLGIGK
gi|9105169	outer membrane protein [Xylella fastidiosa 9a5c]	42433	13.1	1	946.894	0	51.1	3.5e-05	SEEEFDNTPNANSPGER
gi|9105169	outer membrane protein [Xylella fastidiosa 9a5c]	42433	13.1	1	946.894	0	72.2	2.7e-07	SEEEFDNTPNANSPGER
gi|9105169	outer membrane protein [Xylella fastidiosa 9a5c]	42433	13.1	1	946.894	0	10.13	0.44	SEEEFDNTPNANSPGER
gi|9105169	outer membrane protein [Xylella fastidiosa 9a5c]	42433	13.1	1	946.895	0	21.78	0.03	SEEEFDNTPNANSPGER
gi|9105169	outer membrane protein [Xylella fastidiosa 9a5c]	42433	13.1	1	946.895	0	34.25	0.0017	SEEEFDNTPNANSPGER
gi|9105169	outer membrane protein [Xylella fastidiosa 9a5c]	42433	13.1	1	1191.1	0	10.17	2.6	FINPVWSIDGTLNYQNPQFK
gi|9105169	outer membrane protein [Xylella fastidiosa 9a5c]	42433	13.1	1	1191.1	0	8.42	3.9	FINPVWSIDGTLNYQNPQFK
gi|9104858	fimbrial subunit precursor [Xylella fastidiosa 9a5c]	19348	50.5	1	866.433	0	15.27	0.66	TCTINGGTPNFSVTLPTVSFNTLR
gi|9104858	fimbrial subunit precursor [Xylella fastidiosa 9a5c]	19348	50.5	1	866.433	0	19.33	0.26	TCTINGGTPNFSVTLPTVSFNTLR
gi|9104858	fimbrial subunit precursor [Xylella fastidiosa 9a5c]	19348	50.5	1	1299.15	0	25.25	0.075	TCTINGGTPNFSVTLPTVSFNTLR
gi|9104858	fimbrial subunit precursor [Xylella fastidiosa 9a5c]	19348	50.5	1	1299.15	0	17.69	0.43	TCTINGGTPNFSVTLPTVSFNTLR
gi|9104858	fimbrial subunit precursor [Xylella fastidiosa 9a5c]	19348	50.5	1	1299.15	0	3.8	10	TCTINGGTPNFSVTLPTVSFNTLR
gi|9104858	fimbrial subunit precursor [Xylella fastidiosa 9a5c]	19348	50.5	1	987.217	0	24.74	0.018	LINQAPTASAATNVQVQLLGSNGLQIPIK
gi|9104858	fimbrial subunit precursor [Xylella fastidiosa 9a5c]	19348	50.5	1	987.217	0	2.05	3.4	LINQAPTASAATNVQVQLLGSNGLQIPIK
gi|9104858	fimbrial subunit precursor [Xylella fastidiosa 9a5c]	19348	50.5	1	987.218	0	41.4	0.00038	LINQAPTASAATNVQVQLLGSNGLQIPIK
gi|9104858	fimbrial subunit precursor [Xylella fastidiosa 9a5c]	19348	50.5	1	987.218	0	26.36	0.012	LINQAPTASAATNVQVQLLGSNGLQIPIK
gi|9104858	fimbrial subunit precursor [Xylella fastidiosa 9a5c]	19348	50.5	1	987.22	0	20.15	0.05	LINQAPTASAATNVQVQLLGSNGLQIPIK
gi|9104858	fimbrial subunit precursor [Xylella fastidiosa 9a5c]	19348	50.5	1	987.22	0	20.64	0.045	LINQAPTASAATNVQVQLLGSNGLQIPIK
gi|9104858	fimbrial subunit precursor [Xylella fastidiosa 9a5c]	19348	50.5	1	1004.17	1	15.46	0.38	TCTINGGTPNFSVTLPTVSFNTLREAGR
gi|9104858	fimbrial subunit precursor [Xylella fastidiosa 9a5c]	19348	50.5	1	1004.17	1	0.27	13	TCTINGGTPNFSVTLPTVSFNTLREAGR
gi|9104858	fimbrial subunit precursor [Xylella fastidiosa 9a5c]	19348	50.5	1	1023.51	1	12.79	0.94	VTDRTCTINGGTPNFSVTLPTVSFNTLR
gi|9104858	fimbrial subunit precursor [Xylella fastidiosa 9a5c]	19348	50.5	1	1023.51	1	3.19	8.6	VTDRTCTINGGTPNFSVTLPTVSFNTLR
gi|9104858	fimbrial subunit precursor [Xylella fastidiosa 9a5c]	19348	50.5	1	1144.21	0	18.06	0.23	TPFTIELTNCTAGSTVATYFEPGPAVDINTSR
gi|9104858	fimbrial subunit precursor [Xylella fastidiosa 9a5c]	19348	50.5	1	1144.21	0	5.84	3.9	TPFTIELTNCTAGSTVATYFEPGPAVDINTSR
gi|9104858	fimbrial subunit precursor [Xylella fastidiosa 9a5c]	19348	50.5	1	1144.21	0	8.12	2.3	TPFTIELTNCTAGSTVATYFEPGPAVDINTSR
gi|9106937	serine protease [Xylella fastidiosa 9a5c]	105536	1.3	1	659.298	0	61.81	1.5e-05	AEGSPSAADDLER
gi|9105487	60kDa chaperonin [Xylella fastidiosa 9a5c]	57835	3.1	1	804.453	0	29.5	0.036	AAVEEGVIPGGGVALIR
gi|9105487	60kDa chaperonin [Xylella fastidiosa 9a5c]	57835	3.1	1	804.456	0	44.12	0.0012	AAVEEGVIPGGGVALIR
gi|9105193	conserved hypothetical protein [Xylella fastidiosa 9a5c]	25904	18.6	1	647.304	0	5.78	11	YPIADNSTEAGR
gi|9105193	conserved hypothetical protein [Xylella fastidiosa 9a5c]	25904	18.6	1	724.383	0	32.45	0.027	AGAVASYLAGQGVQR
gi|9105193	conserved hypothetical protein [Xylella fastidiosa 9a5c]	25904	18.6	1	724.383	0	16.62	1	AGAVASYLAGQGVQR
gi|9105193	conserved hypothetical protein [Xylella fastidiosa 9a5c]	25904	18.6	1	770.934	0	14.9	1.1	DAAIGAAIGAAAGLLTGK
gi|9105193	conserved hypothetical protein [Xylella fastidiosa 9a5c]	25904	18.6	1	770.934	0	12.1	2.2	DAAIGAAIGAAAGLLTGK
gi|9106622	hypothetical protein XF_1577 [Xylella fastidiosa 9a5c]	36489	4.6	1	735.342	0	31.83	0.02	TGYGLETAGEGGTTR
gi|9105814	hypothetical protein XF_0898 [Xylella fastidiosa 9a5c]	13137	22.2	1	753.873	0	30.67	0.046	IDAFEQQVTEQAK
gi|9105814	hypothetical protein XF_0898 [Xylella fastidiosa 9a5c]	13137	22.2	1	1023.83	1	2.11	9.4	NYNCTQIDLELAKIDAFEQQVTEQAK
gi|9107751	fimbrial protein [Xylella fastidiosa 9a5c]	15253	10.8	1	784.923	0	29.02	0.06	IADGQAATTPNAIGLR
gi|9107751	fimbrial protein [Xylella fastidiosa 9a5c]	15253	10.8	1	784.923	0	20.79	0.4	IADGQAATTPNAIGLR

## Sheet: 3.2
strain 9a5c
3 days, replicate 2
prot_acc	prot_desc	prot_mass	prot_cover	pep_rank	pep_exp_mz	pep_exp_z	pep_seq
gi|9106588	peptidoglycan-associated outer membrane lipoprotein precursor [Xylella fastidiosa 9a5c]	15815	37.9	1	465.26	2	INVVQSNR
gi|9106588	peptidoglycan-associated outer membrane lipoprotein precursor [Xylella fastidiosa 9a5c]	15815	37.9	1	771.427	2	VIVVNQADLGGVTEK
gi|9106588	peptidoglycan-associated outer membrane lipoprotein precursor [Xylella fastidiosa 9a5c]	15815	37.9	1	771.428	2	VIVVNQADLGGVTEK
gi|9106588	peptidoglycan-associated outer membrane lipoprotein precursor [Xylella fastidiosa 9a5c]	15815	37.9	1	773.853	2	LGYGGGYGGGYNQQR
gi|9106588	peptidoglycan-associated outer membrane lipoprotein precursor [Xylella fastidiosa 9a5c]	15815	37.9	1	773.853	2	LGYGGGYGGGYNQQR
gi|9106588	peptidoglycan-associated outer membrane lipoprotein precursor [Xylella fastidiosa 9a5c]	15815	37.9	1	854.988	2	SAPTGVGAIIGGVVGAVAGR
gi|9106588	peptidoglycan-associated outer membrane lipoprotein precursor [Xylella fastidiosa 9a5c]	15815	37.9	1	854.988	2	SAPTGVGAIIGGVVGAVAGR
gi|9105169	outer membrane protein [Xylella fastidiosa 9a5c]	42433	7.5	1	556.303	2	QPVAGVAAPSSK
gi|9105169	outer membrane protein [Xylella fastidiosa 9a5c]	42433	7.5	1	946.894	2	SEEEFDNTPNANSPGER
gi|9105169	outer membrane protein [Xylella fastidiosa 9a5c]	42433	7.5	1	946.895	2	SEEEFDNTPNANSPGER
gi|9105905	polyphosphate-selective porin O [Xylella fastidiosa 9a5c]	43746	6.7	1	609.809	2	TPVGMEALASSR
gi|9105905	polyphosphate-selective porin O [Xylella fastidiosa 9a5c]	43746	6.7	1	743.366	2	DLQGDNPGTTQAIR
gi|9105905	polyphosphate-selective porin O [Xylella fastidiosa 9a5c]	43746	6.7	1	743.366	2	DLQGDNPGTTQAIR
gi|9105814	hypothetical protein XF_0898 [Xylella fastidiosa 9a5c]	13137	17.9	1	479.789	2	RTQLITAR
gi|9105814	hypothetical protein XF_0898 [Xylella fastidiosa 9a5c]	13137	17.9	1	753.874	2	IDAFEQQVTEQAK
gi|9105814	hypothetical protein XF_0898 [Xylella fastidiosa 9a5c]	13137	17.9	1	753.874	2	IDAFEQQVTEQAK
gi|9105193	conserved hypothetical protein [Xylella fastidiosa 9a5c]	25904	11.2	1	647.306	2	YPIADNSTEAGR
gi|9105193	conserved hypothetical protein [Xylella fastidiosa 9a5c]	25904	11.2	1	647.306	2	YPIADNSTEAGR
gi|9105193	conserved hypothetical protein [Xylella fastidiosa 9a5c]	25904	11.2	1	724.385	2	AGAVASYLAGQGVQR
gi|9104858	fimbrial subunit precursor [Xylella fastidiosa 9a5c]	19348	15.8	1	987.216	3	LINQAPTASAATNVQVQLLGSNGLQIPIK
gi|9104858	fimbrial subunit precursor [Xylella fastidiosa 9a5c]	19348	15.8	1	987.216	3	LINQAPTASAATNVQVQLLGSNGLQIPIK
gi|9104858	fimbrial subunit precursor [Xylella fastidiosa 9a5c]	19348	15.8	1	987.218	3	LINQAPTASAATNVQVQLLGSNGLQIPIK
gi|9104858	fimbrial subunit precursor [Xylella fastidiosa 9a5c]	19348	15.8	1	987.218	3	LINQAPTASAATNVQVQLLGSNGLQIPIK
gi|9107751	fimbrial protein [Xylella fastidiosa 9a5c]	19348	10.8	1	784.921	2	IADGQAATTPNAIGLR

## Sheet: 3.3
strain 9a5c
3 days, replicate 3
prot_acc	prot_desc	prot_mass	prot_cover	pep_rank	pep_exp_mz	pep_exp_z	pep_seq
gi|9106588	peptidoglycan-associated outer membrane lipoprotein precursor [Xylella fastidiosa 9a5c]	15815	32.7	1	771.427	2	VIVVNQADLGGVTEK
gi|9106588	peptidoglycan-associated outer membrane lipoprotein precursor [Xylella fastidiosa 9a5c]	15815	32.7	1	771.427	2	VIVVNQADLGGVTEK
gi|9106588	peptidoglycan-associated outer membrane lipoprotein precursor [Xylella fastidiosa 9a5c]	15815	32.7	1	771.428	2	VIVVNQADLGGVTEK
gi|9106588	peptidoglycan-associated outer membrane lipoprotein precursor [Xylella fastidiosa 9a5c]	15815	32.7	1	773.852	2	LGYGGGYGGGYNQQR
gi|9106588	peptidoglycan-associated outer membrane lipoprotein precursor [Xylella fastidiosa 9a5c]	15815	32.7	1	773.854	2	LGYGGGYGGGYNQQR
gi|9106588	peptidoglycan-associated outer membrane lipoprotein precursor [Xylella fastidiosa 9a5c]	15815	32.7	1	854.985	2	SAPTGVGAIIGGVVGAVAGR
gi|9106588	peptidoglycan-associated outer membrane lipoprotein precursor [Xylella fastidiosa 9a5c]	15815	32.7	1	854.985	2	SAPTGVGAIIGGVVGAVAGR
gi|9106588	peptidoglycan-associated outer membrane lipoprotein precursor [Xylella fastidiosa 9a5c]	15815	32.7	1	854.987	2	SAPTGVGAIIGGVVGAVAGR
gi|9106588	peptidoglycan-associated outer membrane lipoprotein precursor [Xylella fastidiosa 9a5c]	15815	32.7	1	854.987	2	SAPTGVGAIIGGVVGAVAGR
gi|9105964	serine protease [Xylella fastidiosa 9a5c]	95269	9.4	1	558.794	2	VNADMIAAGVR
gi|9105964	serine protease [Xylella fastidiosa 9a5c]	95269	9.4	1	683.832	2	VQGDYTQLETGR
gi|9105964	serine protease [Xylella fastidiosa 9a5c]	95269	9.4	1	683.832	2	VQGDYTQLETGR
gi|9105964	serine protease [Xylella fastidiosa 9a5c]	95269	9.4	1	683.833	2	VQGDYTQLETGR
gi|9105964	serine protease [Xylella fastidiosa 9a5c]	95269	9.4	1	717.878	2	FGGALSNAGTLELGK
gi|9105964	serine protease [Xylella fastidiosa 9a5c]	95269	9.4	1	753.379	2	STWGNDITGSGGLIK
gi|9105964	serine protease [Xylella fastidiosa 9a5c]	95269	9.4	1	792.398	2	LTYGANNAYVTLQR
gi|9105964	serine protease [Xylella fastidiosa 9a5c]	95269	9.4	1	792.405	2	LTYGANNAYVTLQR
gi|9105964	serine protease [Xylella fastidiosa 9a5c]	95269	9.4	1	904.971	2	LPSLPTVEGGASPADLER
gi|9105964	serine protease [Xylella fastidiosa 9a5c]	95269	9.4	1	904.971	2	LPSLPTVEGGASPADLER
gi|9105169	outer membrane protein [Xylella fastidiosa 9a5c]	42433	13.6	1	747.402	2	LTNDAPFFTLGIGK
gi|9105169	outer membrane protein [Xylella fastidiosa 9a5c]	42433	13.6	1	747.402	2	LTNDAPFFTLGIGK
gi|9105169	outer membrane protein [Xylella fastidiosa 9a5c]	42433	13.6	1	747.402	2	LTNDAPFFTLGIGK
gi|9105169	outer membrane protein [Xylella fastidiosa 9a5c]	42433	13.6	1	747.402	2	LTNDAPFFTLGIGK
gi|9105169	outer membrane protein [Xylella fastidiosa 9a5c]	42433	13.6	1	946.895	2	SEEEFDNTPNANSPGER
gi|9105169	outer membrane protein [Xylella fastidiosa 9a5c]	42433	13.6	1	946.897	2	SEEEFDNTPNANSPGER
gi|9105169	outer membrane protein [Xylella fastidiosa 9a5c]	42433	13.6	1	946.897	2	SEEEFDNTPNANSPGER
gi|9105169	outer membrane protein [Xylella fastidiosa 9a5c]	42433	13.6	1	946.897	2	SEEEFDNTPNANSPGER
gi|9105169	outer membrane protein [Xylella fastidiosa 9a5c]	42433	13.6	1	765.065	3	LIGPVGYGETHPIDTNKTPAGR
gi|9104858	fimbrial subunit precursor [Xylella fastidiosa 9a5c]	19348	28.8	1	866.432	3	TCTINGGTPNFSVTLPTVSFNTLR
gi|9104858	fimbrial subunit precursor [Xylella fastidiosa 9a5c]	19348	28.8	1	866.432	3	TCTINGGTPNFSVTLPTVSFNTLR
gi|9104858	fimbrial subunit precursor [Xylella fastidiosa 9a5c]	19348	28.8	1	1299.15	2	TCTINGGTPNFSVTLPTVSFNTLR
gi|9104858	fimbrial subunit precursor [Xylella fastidiosa 9a5c]	19348	28.8	1	1299.15	2	TCTINGGTPNFSVTLPTVSFNTLR
gi|9104858	fimbrial subunit precursor [Xylella fastidiosa 9a5c]	19348	28.8	1	1299.15	2	TCTINGGTPNFSVTLPTVSFNTLR
gi|9104858	fimbrial subunit precursor [Xylella fastidiosa 9a5c]	19348	28.8	1	987.216	3	LINQAPTASAATNVQVQLLGSNGLQIPIK
gi|9104858	fimbrial subunit precursor [Xylella fastidiosa 9a5c]	19348	28.8	1	987.216	3	LINQAPTASAATNVQVQLLGSNGLQIPIK
gi|9104858	fimbrial subunit precursor [Xylella fastidiosa 9a5c]	19348	28.8	1	987.217	3	LINQAPTASAATNVQVQLLGSNGLQIPIK
gi|9104858	fimbrial subunit precursor [Xylella fastidiosa 9a5c]	19348	28.8	1	987.217	3	LINQAPTASAATNVQVQLLGSNGLQIPIK
gi|9104858	fimbrial subunit precursor [Xylella fastidiosa 9a5c]	19348	28.8	1	987.217	3	LINQAPTASAATNVQVQLLGSNGLQIPIK
gi|9104858	fimbrial subunit precursor [Xylella fastidiosa 9a5c]	19348	28.8	1	987.217	3	LINQAPTASAATNVQVQLLGSNGLQIPIK
gi|9106937	serine protease [Xylella fastidiosa 9a5c]	105536	1.3	1	659.297	2	AEGSPSAADDLER
gi|9105814	hypothetical protein XF_0898 [Xylella fastidiosa 9a5c]	13137	11.1	1	753.872	2	IDAFEQQVTEQAK
gi|9105814	hypothetical protein XF_0898 [Xylella fastidiosa 9a5c]	13137	11.1	1	753.873	2	IDAFEQQVTEQAK
gi|9105814	hypothetical protein XF_0898 [Xylella fastidiosa 9a5c]	13137	11.1	1	753.873	2	IDAFEQQVTEQAK
gi|9105487	60kDa chaperonin [Xylella fastidiosa 9a5c]	57835	3.1	1	804.455	2	AAVEEGVIPGGGVALIR
gi|9105487	60kDa chaperonin [Xylella fastidiosa 9a5c]	57835	3.1	1	804.455	2	AAVEEGVIPGGGVALIR
gi|9106622	hypothetical protein XF_1577 [Xylella fastidiosa 9a5c]	36489	4.6	1	735.344	2	TGYGLETAGEGGTTR
gi|9106622	hypothetical protein XF_1577 [Xylella fastidiosa 9a5c]	36489	4.6	1	735.344	2	TGYGLETAGEGGTTR

## Sheet: 5.2
strain 9a5c
5 days, replicate 2
prot_acc	prot_desc	prot_score	prot_mass	prot_matches	prot_cover	pep_rank	pep_exp_mz	pep_exp_mr	pep_exp_z	pep_calc_mr	pep_delta	pep_miss	pep_score	pep_expect	pep_seq
gi|9106588	peptidoglycan-associated outer membrane lipoprotein precursor [Xylella fastidiosa 9a5c]	178	15815	5	19.6	1	771.426	1540.84	2	1540.85	-0.0092	0	7.52	7.1	VIVVNQADLGGVTEK
gi|9106588	peptidoglycan-associated outer membrane lipoprotein precursor [Xylella fastidiosa 9a5c]	178	15815	5	19.6	1	771.427	1540.84	2	1540.85	-0.0067	0	68.71	5.2e-06	VIVVNQADLGGVTEK
gi|9106588	peptidoglycan-associated outer membrane lipoprotein precursor [Xylella fastidiosa 9a5c]	178	15815	5	19.6	1	773.852	1545.69	2	1545.7	-0.0071	0	57.72	5.3e-05	LGYGGGYGGGYNQQR
gi|9106588	peptidoglycan-associated outer membrane lipoprotein precursor [Xylella fastidiosa 9a5c]	178	15815	5	19.6	1	773.852	1545.69	2	1545.7	-0.0065	0	54.94	0.0001	LGYGGGYGGGYNQQR
gi|9106588	peptidoglycan-associated outer membrane lipoprotein precursor [Xylella fastidiosa 9a5c]	178	15815	5	19.6	1	773.852	1545.69	2	1545.7	-0.0065	0	72.44	1.8e-06	LGYGGGYGGGYNQQR
gi|9106937	serine protease [Xylella fastidiosa 9a5c]	124	105536	2	1.3	1	659.299	1316.58	2	1316.58	-0.0016	0	74.38	9e-07	AEGSPSAADDLER
gi|9106937	serine protease [Xylella fastidiosa 9a5c]	124	105536	2	1.3	1	659.299	1316.58	2	1316.58	-0.0016	0	75.17	7.5e-07	AEGSPSAADDLER
gi|9105169	outer membrane protein [Xylella fastidiosa 9a5c]	109	42433	3	10	1	946.894	1891.77	2	1891.78	-0.0082	0	76.74	9.6e-08	SEEEFDNTPNANSPGER
gi|9105169	outer membrane protein [Xylella fastidiosa 9a5c]	109	42433	3	10	1	946.895	1891.78	2	1891.78	-0.0064	0	51.67	3.1e-05	SEEEFDNTPNANSPGER
gi|9105169	outer membrane protein [Xylella fastidiosa 9a5c]	109	42433	3	10	1	765.066	2292.18	3	2292.19	-0.0108	1	11.18	2.1	LIGPVGYGETHPIDTNKTPAGR
gi|9105814	hypothetical protein XF_0898 [Xylella fastidiosa 9a5c]	41	13137	2	17.9	1	479.793	957.572	2	957.572	-0.0003	1	4.53	20	RTQLITAR
gi|9105814	hypothetical protein XF_0898 [Xylella fastidiosa 9a5c]	41	13137	2	17.9	1	753.874	1505.73	2	1505.74	-0.0031	0	40.8	0.0047	IDAFEQQVTEQAK
gi|9105487	60kDa chaperonin [Xylella fastidiosa 9a5c]	31	57835	2	3.1	1	804.455	1606.9	2	1606.9	-0.0082	0	22.55	0.17	AAVEEGVIPGGGVALIR
gi|9105487	60kDa chaperonin [Xylella fastidiosa 9a5c]	31	57835	2	3.1	1	804.456	1606.9	2	1606.9	-0.0075	0	30.62	0.026	AAVEEGVIPGGGVALIR

## Sheet: 5.3
strain 9a5c
5 days, replicate 3
prot_acc	prot_desc	prot_score	prot_mass	prot_matches	prot_cover	pep_rank	pep_exp_mz	pep_exp_mr	pep_exp_z	pep_calc_mr	pep_delta	pep_miss	pep_score	pep_expect	pep_seq	pep_var_mod	pep_var_mod_pos	pep_scan_title
gi|9105964	serine protease [Xylella fastidiosa 9a5c]	587	95269	16	12.5	1	528.809	1055.6	2	1055.61	-0.0043	1	14.88	1.3	GGELQVLGKR	238: Scan 1095 (rt=1306.36	f=2	i=98) [\\lnb16\Usuarios\nanoESI.PRO\Data\17nov_Juliano_9a5c_5_3.raw]
gi|9105964	serine protease [Xylella fastidiosa 9a5c]	587	95269	16	12.5	1	558.795	1115.57	2	1115.58	-0.0008	0	21	0.39	VNADMIAAGVR	387: Scan 1291 (rt=1566.32	f=3	i=107) [\\lnb16\Usuarios\nanoESI.PRO\Data\17nov_Juliano_9a5c_5_3.raw]
gi|9105964	serine protease [Xylella fastidiosa 9a5c]	587	95269	16	12.5	1	655.326	1308.64	2	1308.64	-0.0045	0	15.86	1.4	VHLDGTNTEPAR	94: Scan 893 (rt=1034.15	f=4	i=44) [\\lnb16\Usuarios\nanoESI.PRO\Data\17nov_Juliano_9a5c_5_3.raw]
gi|9105964	serine protease [Xylella fastidiosa 9a5c]	587	95269	16	12.5	1	655.326	1308.64	2	1308.64	-0.0045	0	20.41	0.48	VHLDGTNTEPAR	93: Scan 892 (rt=1033.03	f=4	i=43) [\\lnb16\Usuarios\nanoESI.PRO\Data\17nov_Juliano_9a5c_5_3.raw]
gi|9105964	serine protease [Xylella fastidiosa 9a5c]	587	95269	16	12.5	1	683.832	1365.65	2	1365.65	-0.0041	0	61.53	3.1e-05	VQGDYTQLETGR	266: Scan 1132 (rt=1355.24	f=2	i=105) [\\lnb16\Usuarios\nanoESI.PRO\Data\17nov_Juliano_9a5c_5_3.raw]
gi|9105964	serine protease [Xylella fastidiosa 9a5c]	587	95269	16	12.5	1	683.833	1365.65	2	1365.65	-0.0008	0	28	0.071	VQGDYTQLETGR	271: Scan 1138 (rt=1363.02	f=3	i=77) [\\lnb16\Usuarios\nanoESI.PRO\Data\17nov_Juliano_9a5c_5_3.raw]
gi|9105964	serine protease [Xylella fastidiosa 9a5c]	587	95269	16	12.5	1	753.382	1504.75	2	1504.75	-0.003	0	84.28	1.9e-07	STWGNDITGSGGLIK	600: Scan 1572 (rt=1938.52	f=3	i=161) [\\lnb16\Usuarios\nanoESI.PRO\Data\17nov_Juliano_9a5c_5_3.raw]
gi|9105964	serine protease [Xylella fastidiosa 9a5c]	587	95269	16	12.5	1	792.408	1582.8	2	1582.81	-0.0085	0	107.01	8e-10	LTYGANNAYVTLQR	481: Scan 1415 (rt=1730.75	f=2	i=161) [\\lnb16\Usuarios\nanoESI.PRO\Data\17nov_Juliano_9a5c_5_3.raw]
gi|9105964	serine protease [Xylella fastidiosa 9a5c]	587	95269	16	12.5	1	792.409	1582.8	2	1582.81	-0.0078	0	113.18	1.9e-10	LTYGANNAYVTLQR	479: Scan 1411 (rt=1725.21	f=4	i=227) [\\lnb16\Usuarios\nanoESI.PRO\Data\17nov_Juliano_9a5c_5_3.raw]
gi|9105964	serine protease [Xylella fastidiosa 9a5c]	587	95269	16	12.5	1	792.409	1582.8	2	1582.81	-0.0078	0	100.9	3.3e-09	LTYGANNAYVTLQR	480: Scan 1412 (rt=1726.32	f=4	i=228) [\\lnb16\Usuarios\nanoESI.PRO\Data\17nov_Juliano_9a5c_5_3.raw]
gi|9105964	serine protease [Xylella fastidiosa 9a5c]	587	95269	16	12.5	1	554.621	1660.84	3	1660.85	-0.0115	1	4.88	15	STWGNDITGSGGLIKR	498: Scan 1436 (rt=1758.54	f=3	i=135) [\\lnb16\Usuarios\nanoESI.PRO\Data\17nov_Juliano_9a5c_5_3.raw]
gi|9105964	serine protease [Xylella fastidiosa 9a5c]	587	95269	16	12.5	1	904.968	1807.92	2	1807.93	-0.0097	0	111.38	2.8e-10	LPSLPTVEGGASPADLER	664: Scan 1655 (rt=2048.52	f=3	i=177) [\\lnb16\Usuarios\nanoESI.PRO\Data\17nov_Juliano_9a5c_5_3.raw]
gi|9105964	serine protease [Xylella fastidiosa 9a5c]	587	95269	16	12.5	1	904.969	1807.92	2	1807.93	-0.0073	0	0.9	32	LPSLPTVEGGASPADLER	670: Scan 1662 (rt=2057.41	f=4	i=324) [\\lnb16\Usuarios\nanoESI.PRO\Data\17nov_Juliano_9a5c_5_3.raw]
gi|9105964	serine protease [Xylella fastidiosa 9a5c]	587	95269	16	12.5	1	904.969	1807.92	2	1807.93	-0.0073	0	22.08	0.24	LPSLPTVEGGASPADLER	669: Scan 1661 (rt=2056.3	f=4	i=323) [\\lnb16\Usuarios\nanoESI.PRO\Data\17nov_Juliano_9a5c_5_3.raw]
gi|9105964	serine protease [Xylella fastidiosa 9a5c]	587	95269	16	12.5	1	1162.52	2323.02	2	2323.01	0.0015	0	97.8	1.4e-09	IQNNSWGYESEDTGGEPVWR	617: Scan 1593 (rt=1966.32	f=4	i=297) [\\lnb16\Usuarios\nanoESI.PRO\Data\17nov_Juliano_9a5c_5_3.raw]
gi|9105964	serine protease [Xylella fastidiosa 9a5c]	587	95269	16	12.5	1	1162.52	2323.02	2	2323.01	0.0015	0	67.42	1.5e-06	IQNNSWGYESEDTGGEPVWR	618: Scan 1594 (rt=1967.43	f=4	i=298) [\\lnb16\Usuarios\nanoESI.PRO\Data\17nov_Juliano_9a5c_5_3.raw]
gi|9106588	peptidoglycan-associated outer membrane lipoprotein precursor [Xylella fastidiosa 9a5c]	300	15815	8	32.7	1	771.426	1540.84	2	1540.85	-0.009	0	22.76	0.21	VIVVNQADLGGVTEK	489: Scan 1425 (rt=1744.09	f=2	i=163) [\\lnb16\Usuarios\nanoESI.PRO\Data\17nov_Juliano_9a5c_5_3.raw]
gi|9106588	peptidoglycan-associated outer membrane lipoprotein precursor [Xylella fastidiosa 9a5c]	300	15815	8	32.7	1	771.428	1540.84	2	1540.85	-0.0051	0	104.9	1.3e-09	VIVVNQADLGGVTEK	485: Scan 1420 (rt=1737.42	f=2	i=162) [\\lnb16\Usuarios\nanoESI.PRO\Data\17nov_Juliano_9a5c_5_3.raw]
gi|9106588	peptidoglycan-associated outer membrane lipoprotein precursor [Xylella fastidiosa 9a5c]	300	15815	8	32.7	1	773.853	1545.69	2	1545.7	-0.0038	0	66.22	7.8e-06	LGYGGGYGGGYNQQR	274: Scan 1142 (rt=1368.58	f=2	i=107) [\\lnb16\Usuarios\nanoESI.PRO\Data\17nov_Juliano_9a5c_5_3.raw]
gi|9106588	peptidoglycan-associated outer membrane lipoprotein precursor [Xylella fastidiosa 9a5c]	300	15815	8	32.7	1	773.853	1545.69	2	1545.7	-0.0038	0	72.27	1.9e-06	LGYGGGYGGGYNQQR	270: Scan 1137 (rt=1361.91	f=2	i=106) [\\lnb16\Usuarios\nanoESI.PRO\Data\17nov_Juliano_9a5c_5_3.raw]
gi|9106588	peptidoglycan-associated outer membrane lipoprotein precursor [Xylella fastidiosa 9a5c]	300	15815	8	32.7	1	854.984	1707.95	2	1707.96	-0.01	0	53.51	0.00015	SAPTGVGAIIGGVVGAVAGR	1074: Scan 2272 (rt=2865.09	f=4	i=476) [\\lnb16\Usuarios\nanoESI.PRO\Data\17nov_Juliano_9a5c_5_3.raw]
gi|9106588	peptidoglycan-associated outer membrane lipoprotein precursor [Xylella fastidiosa 9a5c]	300	15815	8	32.7	1	854.984	1707.95	2	1707.96	-0.01	0	64.22	1.3e-05	SAPTGVGAIIGGVVGAVAGR	1073: Scan 2271 (rt=2863.98	f=4	i=475) [\\lnb16\Usuarios\nanoESI.PRO\Data\17nov_Juliano_9a5c_5_3.raw]
gi|9106588	peptidoglycan-associated outer membrane lipoprotein precursor [Xylella fastidiosa 9a5c]	300	15815	8	32.7	1	854.984	1707.95	2	1707.96	-0.0094	0	71.83	2.2e-06	SAPTGVGAIIGGVVGAVAGR	1076: Scan 2275 (rt=2869.54	f=3	i=293) [\\lnb16\Usuarios\nanoESI.PRO\Data\17nov_Juliano_9a5c_5_3.raw]
gi|9106588	peptidoglycan-associated outer membrane lipoprotein precursor [Xylella fastidiosa 9a5c]	300	15815	8	32.7	1	854.986	1707.96	2	1707.96	-0.0064	0	34.94	0.011	SAPTGVGAIIGGVVGAVAGR	1080: Scan 2280 (rt=2876.21	f=3	i=294) [\\lnb16\Usuarios\nanoESI.PRO\Data\17nov_Juliano_9a5c_5_3.raw]
gi|9105169	outer membrane protein [Xylella fastidiosa 9a5c]	177	42433	7	18.8	1	747.4	1492.79	2	1492.79	-0.0066	0	38.1	0.0073	LTNDAPFFTLGIGK	882: Scan 1946 (rt=2435.14	f=2	i=266) [\\lnb16\Usuarios\nanoESI.PRO\Data\17nov_Juliano_9a5c_5_3.raw]
gi|9105169	outer membrane protein [Xylella fastidiosa 9a5c]	177	42433	7	18.8	1	747.401	1492.79	2	1492.79	-0.0057	0	59.66	5.1e-05	LTNDAPFFTLGIGK	881: Scan 1944 (rt=2431.81	f=4	i=420) [\\lnb16\Usuarios\nanoESI.PRO\Data\17nov_Juliano_9a5c_5_3.raw]
gi|9105169	outer membrane protein [Xylella fastidiosa 9a5c]	177	42433	7	18.8	1	747.401	1492.79	2	1492.79	-0.0057	0	24.32	0.17	LTNDAPFFTLGIGK	880: Scan 1943 (rt=2430.69	f=4	i=419) [\\lnb16\Usuarios\nanoESI.PRO\Data\17nov_Juliano_9a5c_5_3.raw]
gi|9105169	outer membrane protein [Xylella fastidiosa 9a5c]	177	42433	7	18.8	1	946.893	1891.77	2	1891.78	-0.0097	0	74.38	1.6e-07	SEEEFDNTPNANSPGER	205: Scan 1048 (rt=1243.04	f=2	i=86) [\\lnb16\Usuarios\nanoESI.PRO\Data\17nov_Juliano_9a5c_5_3.raw]
gi|9105169	outer membrane protein [Xylella fastidiosa 9a5c]	177	42433	7	18.8	1	946.894	1891.77	2	1891.78	-0.0082	0	76.5	1e-07	SEEEFDNTPNANSPGER	209: Scan 1053 (rt=1249.72	f=2	i=87) [\\lnb16\Usuarios\nanoESI.PRO\Data\17nov_Juliano_9a5c_5_3.raw]
gi|9105169	outer membrane protein [Xylella fastidiosa 9a5c]	177	42433	7	18.8	1	765.065	2292.17	3	2292.19	-0.0122	1	24.9	0.09	LIGPVGYGETHPIDTNKTPAGR	395: Scan 1301 (rt=1579.67	f=3	i=109) [\\lnb16\Usuarios\nanoESI.PRO\Data\17nov_Juliano_9a5c_5_3.raw]
gi|9105169	outer membrane protein [Xylella fastidiosa 9a5c]	177	42433	7	18.8	1	1191.1	2380.18	2	2380.19	-0.0027	0	7.3	5.1	FINPVWSIDGTLNYQNPQFK	1013: Scan 2153 (rt=2708.45	f=3	i=278) [\\lnb16\Usuarios\nanoESI.PRO\Data\17nov_Juliano_9a5c_5_3.raw]
gi|9104858	fimbrial subunit precursor [Xylella fastidiosa 9a5c]	121	19348	19	50.5	1	866.434	2596.28	3	2596.3	-0.0157	0	32.89	0.013	TCTINGGTPNFSVTLPTVSFNTLR	1007: Scan 2140 (rt=2691.8	f=2	i=310) [\\lnb16\Usuarios\nanoESI.PRO\Data\17nov_Juliano_9a5c_5_3.raw]
gi|9104858	fimbrial subunit precursor [Xylella fastidiosa 9a5c]	121	19348	19	50.5	1	866.435	2596.28	3	2596.3	-0.0116	0	30.12	0.024	TCTINGGTPNFSVTLPTVSFNTLR	1006: Scan 2138 (rt=2688.46	f=4	i=462) [\\lnb16\Usuarios\nanoESI.PRO\Data\17nov_Juliano_9a5c_5_3.raw]
gi|9104858	fimbrial subunit precursor [Xylella fastidiosa 9a5c]	121	19348	19	50.5	1	866.435	2596.28	3	2596.3	-0.0116	0	5.98	6.3	TCTINGGTPNFSVTLPTVSFNTLR	1005: Scan 2137 (rt=2687.35	f=4	i=461) [\\lnb16\Usuarios\nanoESI.PRO\Data\17nov_Juliano_9a5c_5_3.raw]
gi|9104858	fimbrial subunit precursor [Xylella fastidiosa 9a5c]	121	19348	19	50.5	1	1299.15	2596.29	2	2596.3	-0.0069	0	0.34	23	TCTINGGTPNFSVTLPTVSFNTLR	1008: Scan 2141 (rt=2692.91	f=3	i=276) [\\lnb16\Usuarios\nanoESI.PRO\Data\17nov_Juliano_9a5c_5_3.raw]
gi|9104858	fimbrial subunit precursor [Xylella fastidiosa 9a5c]	121	19348	19	50.5	1	1299.15	2596.29	2	2596.3	-0.0051	0	5.45	7	TCTINGGTPNFSVTLPTVSFNTLR	1004: Scan 2136 (rt=2686.24	f=3	i=275) [\\lnb16\Usuarios\nanoESI.PRO\Data\17nov_Juliano_9a5c_5_3.raw]
gi|9104858	fimbrial subunit precursor [Xylella fastidiosa 9a5c]	121	19348	19	50.5	1	1299.15	2596.29	2	2596.3	-0.0051	0	12.86	1.3	TCTINGGTPNFSVTLPTVSFNTLR	1003: Scan 2135 (rt=2685.13	f=2	i=309) [\\lnb16\Usuarios\nanoESI.PRO\Data\17nov_Juliano_9a5c_5_3.raw]
gi|9104858	fimbrial subunit precursor [Xylella fastidiosa 9a5c]	121	19348	19	50.5	1	1299.15	2596.29	2	2596.3	-0.0007	0	7.48	4.3	TCTINGGTPNFSVTLPTVSFNTLR	1001: Scan 2132 (rt=2680.68	f=2	i=307) [\\lnb16\Usuarios\nanoESI.PRO\Data\17nov_Juliano_9a5c_5_3.raw]
gi|9104858	fimbrial subunit precursor [Xylella fastidiosa 9a5c]	121	19348	19	50.5	1	1299.15	2596.29	2	2596.3	-0.0007	0	6.25	5.6	TCTINGGTPNFSVTLPTVSFNTLR	1002: Scan 2133 (rt=2681.79	f=2	i=308) [\\lnb16\Usuarios\nanoESI.PRO\Data\17nov_Juliano_9a5c_5_3.raw]
gi|9104858	fimbrial subunit precursor [Xylella fastidiosa 9a5c]	121	19348	19	50.5	1	987.218	2958.63	3	2958.65	-0.0181	0	23.38	0.024	LINQAPTASAATNVQVQLLGSNGLQIPIK	968: Scan 2065 (rt=2595.11	f=2	i=294) [\\lnb16\Usuarios\nanoESI.PRO\Data\17nov_Juliano_9a5c_5_3.raw]
gi|9104858	fimbrial subunit precursor [Xylella fastidiosa 9a5c]	121	19348	19	50.5	1	987.218	2958.63	3	2958.65	-0.0181	0	37.11	0.001	LINQAPTASAATNVQVQLLGSNGLQIPIK	964: Scan 2060 (rt=2588.45	f=2	i=293) [\\lnb16\Usuarios\nanoESI.PRO\Data\17nov_Juliano_9a5c_5_3.raw]
gi|9104858	fimbrial subunit precursor [Xylella fastidiosa 9a5c]	121	19348	19	50.5	1	987.218	2958.63	3	2958.65	-0.0181	0	43.53	0.00023	LINQAPTASAATNVQVQLLGSNGLQIPIK	965: Scan 2061 (rt=2589.56	f=3	i=266) [\\lnb16\Usuarios\nanoESI.PRO\Data\17nov_Juliano_9a5c_5_3.raw]
gi|9104858	fimbrial subunit precursor [Xylella fastidiosa 9a5c]	121	19348	19	50.5	1	987.219	2958.64	3	2958.65	-0.0145	0	64.87	1.7e-06	LINQAPTASAATNVQVQLLGSNGLQIPIK	961: Scan 2056 (rt=2582.89	f=2	i=292) [\\lnb16\Usuarios\nanoESI.PRO\Data\17nov_Juliano_9a5c_5_3.raw]
gi|9104858	fimbrial subunit precursor [Xylella fastidiosa 9a5c]	121	19348	19	50.5	1	1004.17	3009.48	3	3009.5	-0.019	1	4	4.9	TCTINGGTPNFSVTLPTVSFNTLREAGR	947: Scan 2035 (rt=2554	f=3	i=260) [\\lnb16\Usuarios\nanoESI.PRO\Data\17nov_Juliano_9a5c_5_3.raw]
gi|9104858	fimbrial subunit precursor [Xylella fastidiosa 9a5c]	121	19348	19	50.5	1	1023.52	3067.52	3	3067.54	-0.0157	1	15.18	0.54	VTDRTCTINGGTPNFSVTLPTVSFNTLR	941: Scan 2025 (rt=2540.66	f=2	i=282) [\\lnb16\Usuarios\nanoESI.PRO\Data\17nov_Juliano_9a5c_5_3.raw]
gi|9104858	fimbrial subunit precursor [Xylella fastidiosa 9a5c]	121	19348	19	50.5	1	1144.21	3429.61	3	3429.64	-0.0278	0	24.34	0.053	TPFTIELTNCTAGSTVATYFEPGPAVDINTSR	1061: Scan 2238 (rt=2822.87	f=3	i=288) [\\lnb16\Usuarios\nanoESI.PRO\Data\17nov_Juliano_9a5c_5_3.raw]
gi|9104858	fimbrial subunit precursor [Xylella fastidiosa 9a5c]	121	19348	19	50.5	1	1144.21	3429.61	3	3429.64	-0.0278	0	9.3	1.7	TPFTIELTNCTAGSTVATYFEPGPAVDINTSR	1060: Scan 2237 (rt=2821.76	f=3	i=287) [\\lnb16\Usuarios\nanoESI.PRO\Data\17nov_Juliano_9a5c_5_3.raw]
gi|9104858	fimbrial subunit precursor [Xylella fastidiosa 9a5c]	121	19348	19	50.5	1	1144.22	3429.62	3	3429.64	-0.0152	0	3.63	6.5	TPFTIELTNCTAGSTVATYFEPGPAVDINTSR	1057: Scan 2229 (rt=2810.67	f=2	i=339) [\\lnb16\Usuarios\nanoESI.PRO\Data\17nov_Juliano_9a5c_5_3.raw]
gi|9104858	fimbrial subunit precursor [Xylella fastidiosa 9a5c]	121	19348	19	50.5	1	1144.22	3429.62	3	3429.64	-0.0152	0	8.35	2.2	TPFTIELTNCTAGSTVATYFEPGPAVDINTSR	1056: Scan 2228 (rt=2809.56	f=2	i=338) [\\lnb16\Usuarios\nanoESI.PRO\Data\17nov_Juliano_9a5c_5_3.raw]
gi|9104858	fimbrial subunit precursor [Xylella fastidiosa 9a5c]	121	19348	19	50.5	1	1144.22	3429.63	3	3429.64	-0.0131	0	18.26	0.23	TPFTIELTNCTAGSTVATYFEPGPAVDINTSR	1058: Scan 2231 (rt=2814	f=2	i=340) [\\lnb16\Usuarios\nanoESI.PRO\Data\17nov_Juliano_9a5c_5_3.raw]
gi|9106937	serine protease [Xylella fastidiosa 9a5c]	105	105536	4	2.5	1	659.298	1316.58	2	1316.58	-0.0032	0	71.38	1.7e-06	AEGSPSAADDLER	162: Scan 989 (rt=1163.03	f=3	i=46) [\\lnb16\Usuarios\nanoESI.PRO\Data\17nov_Juliano_9a5c_5_3.raw]
gi|9106937	serine protease [Xylella fastidiosa 9a5c]	105	105536	4	2.5	1	670.805	1339.6	2	1339.6	-0.0043	0	42.84	0.0015	VQGDYTQSETGR	53: Scan 826 (rt=944.143	f=4	i=24) [\\lnb16\Usuarios\nanoESI.PRO\Data\17nov_Juliano_9a5c_5_3.raw]
gi|9106937	serine protease [Xylella fastidiosa 9a5c]	105	105536	4	2.5	1	670.805	1339.6	2	1339.6	-0.0043	0	32.94	0.014	VQGDYTQSETGR	52: Scan 825 (rt=943.032	f=4	i=23) [\\lnb16\Usuarios\nanoESI.PRO\Data\17nov_Juliano_9a5c_5_3.raw]
gi|9106937	serine protease [Xylella fastidiosa 9a5c]	105	105536	4	2.5	1	670.805	1339.6	2	1339.6	-0.0043	0	37.93	0.0046	VQGDYTQSETGR	55: Scan 829 (rt=948.589	f=3	i=15) [\\lnb16\Usuarios\nanoESI.PRO\Data\17nov_Juliano_9a5c_5_3.raw]
gi|9105487	60kDa chaperonin [Xylella fastidiosa 9a5c]	79	57835	4	9.9	1	579.34	1156.67	2	1156.67	-0.0047	0	19.99	0.56	DLLTVLDAVAK	1064: Scan 2258 (rt=2846.21	f=3	i=290) [\\lnb16\Usuarios\nanoESI.PRO\Data\17nov_Juliano_9a5c_5_3.raw]
gi|9105487	60kDa chaperonin [Xylella fastidiosa 9a5c]	79	57835	4	9.9	1	579.34	1156.67	2	1156.67	-0.0047	0	29.71	0.06	DLLTVLDAVAK	1063: Scan 2257 (rt=2845.1	f=3	i=289) [\\lnb16\Usuarios\nanoESI.PRO\Data\17nov_Juliano_9a5c_5_3.raw]
gi|9105487	60kDa chaperonin [Xylella fastidiosa 9a5c]	79	57835	4	9.9	1	804.457	1606.9	2	1606.9	-0.0054	0	73.4	1.4e-06	AAVEEGVIPGGGVALIR	684: Scan 1681 (rt=2082.96	f=3	i=182) [\\lnb16\Usuarios\nanoESI.PRO\Data\17nov_Juliano_9a5c_5_3.raw]
gi|9105487	60kDa chaperonin [Xylella fastidiosa 9a5c]	79	57835	4	9.9	1	882.46	2644.36	3	2644.37	-0.0151	1	9.96	3.9	AIAQVATISANSDESIGNIIAEAMKK	1029: Scan 2185 (rt=2749.57	f=2	i=321) [\\lnb16\Usuarios\nanoESI.PRO\Data\17nov_Juliano_9a5c_5_3.raw]
gi|9106622	hypothetical protein XF_1577 [Xylella fastidiosa 9a5c]	72	36489	2	4.6	1	735.346	1468.68	2	1468.68	-0.0022	0	65.31	9.2e-06	TGYGLETAGEGGTTR	244: Scan 1102 (rt=1315.25	f=4	i=111) [\\lnb16\Usuarios\nanoESI.PRO\Data\17nov_Juliano_9a5c_5_3.raw]
gi|9106622	hypothetical protein XF_1577 [Xylella fastidiosa 9a5c]	72	36489	2	4.6	1	735.346	1468.68	2	1468.68	-0.0022	0	33.64	0.013	TGYGLETAGEGGTTR	245: Scan 1103 (rt=1316.37	f=4	i=112) [\\lnb16\Usuarios\nanoESI.PRO\Data\17nov_Juliano_9a5c_5_3.raw]
gi|9105814	hypothetical protein XF_0898 [Xylella fastidiosa 9a5c]	50	13137	1	11.1	1	753.873	1505.73	2	1505.74	-0.0053	0	50.4	0.00049	IDAFEQQVTEQAK	386: Scan 1290 (rt=1565.21	f=2	i=137) [\\lnb16\Usuarios\nanoESI.PRO\Data\17nov_Juliano_9a5c_5_3.raw]
gi|9106889	outer membrane protein Slp precursor [Xylella fastidiosa 9a5c]	47	18076	2	8.1	1	759.897	1517.78	2	1517.82	-0.0447	0	25.62	0.14	VSADVIYLWPVTR	942: Scan 2026 (rt=2541.77	f=3	i=258) [\\lnb16\Usuarios\nanoESI.PRO\Data\17nov_Juliano_9a5c_5_3.raw]
gi|9106889	outer membrane protein Slp precursor [Xylella fastidiosa 9a5c]	47	18076	2	8.1	1	759.897	1517.78	2	1517.82	-0.0447	0	47.15	0.001	VSADVIYLWPVTR	943: Scan 2027 (rt=2542.89	f=3	i=259) [\\lnb16\Usuarios\nanoESI.PRO\Data\17nov_Juliano_9a5c_5_3.raw]
gi|9105193	conserved hypothetical protein [Xylella fastidiosa 9a5c]	46	25904	4	15.7	1	724.383	1446.75	2	1446.76	-0.0067	0	45.63	0.0013	AGAVASYLAGQGVQR	423: Scan 1338 (rt=1628.54	f=3	i=116) [\\lnb16\Usuarios\nanoESI.PRO\Data\17nov_Juliano_9a5c_5_3.raw]
gi|9105193	conserved hypothetical protein [Xylella fastidiosa 9a5c]	46	25904	4	15.7	1	770.938	1539.86	2	1539.86	0.0005	0	22.85	0.17	DAAIGAAIGAAAGLLTGK	1106: Scan 2353 (rt=2968.43	f=2	i=365) [\\lnb16\Usuarios\nanoESI.PRO\Data\17nov_Juliano_9a5c_5_3.raw]
gi|9105193	conserved hypothetical protein [Xylella fastidiosa 9a5c]	46	25904	4	15.7	1	770.938	1539.86	2	1539.86	0.0005	0	14.73	1.1	DAAIGAAIGAAAGLLTGK	1105: Scan 2352 (rt=2967.31	f=2	i=364) [\\lnb16\Usuarios\nanoESI.PRO\Data\17nov_Juliano_9a5c_5_3.raw]
gi|9105193	conserved hypothetical protein [Xylella fastidiosa 9a5c]	46	25904	4	15.7	1	683.351	2047.03	3	2047.04	-0.0133	1	8.34	5.1	LSEDRAGAVASYLAGQGVQR	536: Scan 1485 (rt=1822.98	f=4	i=256) [\\lnb16\Usuarios\nanoESI.PRO\Data\17nov_Juliano_9a5c_5_3.raw]
gi|9105892	hypothetical protein XF_0964 [Xylella fastidiosa 9a5c]	38	19010	3	14.6	1	618.314	1234.61	2	1234.62	-0.0016	0	37.59	0.0099	SGTGSAISVVDSR	268: Scan 1134 (rt=1357.46	f=4	i=123) [\\lnb16\Usuarios\nanoESI.PRO\Data\17nov_Juliano_9a5c_5_3.raw]
gi|9105892	hypothetical protein XF_0964 [Xylella fastidiosa 9a5c]	38	19010	3	14.6	1	618.314	1234.61	2	1234.62	-0.0016	0	13.26	2.7	SGTGSAISVVDSR	269: Scan 1135 (rt=1358.57	f=4	i=124) [\\lnb16\Usuarios\nanoESI.PRO\Data\17nov_Juliano_9a5c_5_3.raw]
gi|9105892	hypothetical protein XF_0964 [Xylella fastidiosa 9a5c]	38	19010	3	14.6	1	685.399	1368.78	2	1368.79	-0.0034	0	0.34	34	ALVDIPDVIISSK	863: Scan 1918 (rt=2397.36	f=3	i=232) [\\lnb16\Usuarios\nanoESI.PRO\Data\17nov_Juliano_9a5c_5_3.raw]
gi|9105185	hypothetical protein XF_0357 [Xylella fastidiosa 9a5c]	36	42541	2	4.7	1	995.502	1988.99	2	1988.99	-0.0043	0	29.84	0.038	DTTDLFLGDDLPAIDQIK	1027: Scan 2178 (rt=2740.67	f=2	i=319) [\\lnb16\Usuarios\nanoESI.PRO\Data\17nov_Juliano_9a5c_5_3.raw]
gi|9105185	hypothetical protein XF_0357 [Xylella fastidiosa 9a5c]	36	42541	2	4.7	1	995.502	1988.99	2	1988.99	-0.0043	0	34.52	0.013	DTTDLFLGDDLPAIDQIK	1026: Scan 2177 (rt=2739.56	f=2	i=318) [\\lnb16\Usuarios\nanoESI.PRO\Data\17nov_Juliano_9a5c_5_3.raw]

## Sheet: 10.1
strain 9a5c
10 days, replicate 1
prot_acc	prot_desc	prot_score	prot_mass	prot_matches	prot_cover	pep_rank	pep_exp_mz	pep_exp_mr	pep_exp_z	pep_calc_mr	pep_delta	pep_miss	pep_score	pep_expect	pep_seq
gi|9105964	serine protease [Xylella fastidiosa 9a5c]	394	95269	17	13.3	1	528.808	1055.6	2	1055.61	-0.0065	1	23.02	0.2	GGELQVLGKR
gi|9105964	serine protease [Xylella fastidiosa 9a5c]	394	95269	17	13.3	1	558.793	1115.57	2	1115.58	-0.0052	0	21.53	0.34	VNADMIAAGVR
gi|9105964	serine protease [Xylella fastidiosa 9a5c]	394	95269	17	13.3	1	621.792	1241.57	2	1241.57	0.0007	0	16.37	0.78	EGSISGNFFER
gi|9105964	serine protease [Xylella fastidiosa 9a5c]	394	95269	17	13.3	1	655.326	1308.64	2	1308.64	-0.0052	0	44.34	0.0019	VHLDGTNTEPAR
gi|9105964	serine protease [Xylella fastidiosa 9a5c]	394	95269	17	13.3	1	655.326	1308.64	2	1308.64	-0.0052	0	10	5.3	VHLDGTNTEPAR
gi|9105964	serine protease [Xylella fastidiosa 9a5c]	394	95269	17	13.3	1	683.831	1365.65	2	1365.65	-0.0059	0	47.3	0.00083	VQGDYTQLETGR
gi|9105964	serine protease [Xylella fastidiosa 9a5c]	394	95269	17	13.3	1	683.832	1365.65	2	1365.65	-0.0021	0	55.2	0.00013	VQGDYTQLETGR
gi|9105964	serine protease [Xylella fastidiosa 9a5c]	394	95269	17	13.3	1	717.88	1433.74	2	1433.75	-0.0067	0	22.75	0.31	FGGALSNAGTLELGK
gi|9105964	serine protease [Xylella fastidiosa 9a5c]	394	95269	17	13.3	1	753.38	1504.74	2	1504.75	-0.0075	0	54.56	0.00016	STWGNDITGSGGLIK
gi|9105964	serine protease [Xylella fastidiosa 9a5c]	394	95269	17	13.3	1	753.38	1504.74	2	1504.75	-0.0074	0	2.13	28	STWGNDITGSGGLIK
gi|9105964	serine protease [Xylella fastidiosa 9a5c]	394	95269	17	13.3	1	792.408	1582.8	2	1582.81	-0.008	0	56.73	8.6e-05	LTYGANNAYVTLQR
gi|9105964	serine protease [Xylella fastidiosa 9a5c]	394	95269	17	13.3	1	792.41	1582.81	2	1582.81	-0.0051	0	104.52	1.4e-09	LTYGANNAYVTLQR
gi|9105964	serine protease [Xylella fastidiosa 9a5c]	394	95269	17	13.3	1	538.278	1611.81	3	1611.81	0.0005	1	3.57	15	FRVHLDGTNTEPAR
gi|9105964	serine protease [Xylella fastidiosa 9a5c]	394	95269	17	13.3	1	904.969	1807.92	2	1807.93	-0.0082	0	83.61	1.7e-07	LPSLPTVEGGASPADLER
gi|9105964	serine protease [Xylella fastidiosa 9a5c]	394	95269	17	13.3	1	904.969	1807.92	2	1807.93	-0.0082	0	82.12	2.4e-07	LPSLPTVEGGASPADLER
gi|9105964	serine protease [Xylella fastidiosa 9a5c]	394	95269	17	13.3	1	904.97	1807.92	2	1807.93	-0.0069	0	17.13	0.75	LPSLPTVEGGASPADLER
gi|9105964	serine protease [Xylella fastidiosa 9a5c]	394	95269	17	13.3	1	904.97	1807.92	2	1807.93	-0.0069	0	67.95	6.2e-06	LPSLPTVEGGASPADLER
gi|9105169	outer membrane protein [Xylella fastidiosa 9a5c]	378	42433	18	25.4	1	612.32	1222.63	2	1222.63	-0.0046	0	3.15	17	VGAGLQTTFSSR
gi|9105169	outer membrane protein [Xylella fastidiosa 9a5c]	378	42433	18	25.4	1	612.32	1222.63	2	1222.63	-0.0046	0	1.61	24	VGAGLQTTFSSR
gi|9105169	outer membrane protein [Xylella fastidiosa 9a5c]	378	42433	18	25.4	1	747.399	1492.78	2	1492.79	-0.0097	0	17.42	0.86	LTNDAPFFTLGIGK
gi|9105169	outer membrane protein [Xylella fastidiosa 9a5c]	378	42433	18	25.4	1	747.399	1492.78	2	1492.79	-0.0097	0	34.2	0.018	LTNDAPFFTLGIGK
gi|9105169	outer membrane protein [Xylella fastidiosa 9a5c]	378	42433	18	25.4	1	747.403	1492.79	2	1492.79	-0.0017	0	29.69	0.051	LTNDAPFFTLGIGK
gi|9105169	outer membrane protein [Xylella fastidiosa 9a5c]	378	42433	18	25.4	1	747.403	1492.79	2	1492.79	-0.0017	0	26.12	0.11	LTNDAPFFTLGIGK
gi|9105169	outer membrane protein [Xylella fastidiosa 9a5c]	378	42433	18	25.4	1	804.416	1606.82	2	1606.83	-0.0074	0	23.45	0.23	GWNPYLLLGAGYQR
gi|9105169	outer membrane protein [Xylella fastidiosa 9a5c]	378	42433	18	25.4	1	804.416	1606.82	2	1606.83	-0.0074	0	29.77	0.054	GWNPYLLLGAGYQR
gi|9105169	outer membrane protein [Xylella fastidiosa 9a5c]	378	42433	18	25.4	1	804.418	1606.82	2	1606.83	-0.0047	0	42.89	0.0027	GWNPYLLLGAGYQR
gi|9105169	outer membrane protein [Xylella fastidiosa 9a5c]	378	42433	18	25.4	1	804.418	1606.82	2	1606.83	-0.0047	0	36.8	0.011	GWNPYLLLGAGYQR
gi|9105169	outer membrane protein [Xylella fastidiosa 9a5c]	378	42433	18	25.4	1	946.895	1891.78	2	1891.78	-0.0066	0	70.42	4.1e-07	SEEEFDNTPNANSPGER
gi|9105169	outer membrane protein [Xylella fastidiosa 9a5c]	378	42433	18	25.4	1	946.895	1891.78	2	1891.78	-0.0066	0	81.45	3.3e-08	SEEEFDNTPNANSPGER
gi|9105169	outer membrane protein [Xylella fastidiosa 9a5c]	378	42433	18	25.4	1	946.895	1891.78	2	1891.78	-0.0065	0	56.88	9.3e-06	SEEEFDNTPNANSPGER
gi|9105169	outer membrane protein [Xylella fastidiosa 9a5c]	378	42433	18	25.4	1	946.895	1891.78	2	1891.78	-0.0065	0	85.32	1.3e-08	SEEEFDNTPNANSPGER
gi|9105169	outer membrane protein [Xylella fastidiosa 9a5c]	378	42433	18	25.4	1	946.896	1891.78	2	1891.78	-0.0052	0	120.05	4.5e-12	SEEEFDNTPNANSPGER
gi|9105169	outer membrane protein [Xylella fastidiosa 9a5c]	378	42433	18	25.4	1	765.065	2292.17	3	2292.19	-0.0125	1	5.3	8.3	LIGPVGYGETHPIDTNKTPAGR
gi|9105169	outer membrane protein [Xylella fastidiosa 9a5c]	378	42433	18	25.4	1	1191.09	2380.17	2	2380.19	-0.0127	0	14.72	0.83	FINPVWSIDGTLNYQNPQFK
gi|9105169	outer membrane protein [Xylella fastidiosa 9a5c]	378	42433	18	25.4	1	1191.09	2380.17	2	2380.19	-0.0127	0	10.28	2.3	FINPVWSIDGTLNYQNPQFK
gi|9106588	peptidoglycan-associated outer membrane lipoprotein precursor [Xylella fastidiosa 9a5c]	302	15815	11	32.7	1	771.428	1540.84	2	1540.85	-0.0057	0	58.71	5.2e-05	VIVVNQADLGGVTEK
gi|9106588	peptidoglycan-associated outer membrane lipoprotein precursor [Xylella fastidiosa 9a5c]	302	15815	11	32.7	1	773.853	1545.69	2	1545.7	-0.0054	0	79	4.1e-07	LGYGGGYGGGYNQQR
gi|9106588	peptidoglycan-associated outer membrane lipoprotein precursor [Xylella fastidiosa 9a5c]	302	15815	11	32.7	1	773.853	1545.69	2	1545.7	-0.0054	0	58.93	4.2e-05	LGYGGGYGGGYNQQR
gi|9106588	peptidoglycan-associated outer membrane lipoprotein precursor [Xylella fastidiosa 9a5c]	302	15815	11	32.7	1	773.853	1545.69	2	1545.7	-0.0049	0	28.32	0.048	LGYGGGYGGGYNQQR
gi|9106588	peptidoglycan-associated outer membrane lipoprotein precursor [Xylella fastidiosa 9a5c]	302	15815	11	32.7	1	773.853	1545.69	2	1545.7	-0.0045	0	72.39	1.9e-06	LGYGGGYGGGYNQQR
gi|9106588	peptidoglycan-associated outer membrane lipoprotein precursor [Xylella fastidiosa 9a5c]	302	15815	11	32.7	1	854.985	1707.95	2	1707.96	-0.0086	0	46.41	0.00076	SAPTGVGAIIGGVVGAVAGR
gi|9106588	peptidoglycan-associated outer membrane lipoprotein precursor [Xylella fastidiosa 9a5c]	302	15815	11	32.7	1	854.985	1707.95	2	1707.96	-0.0086	0	66.53	7.4e-06	SAPTGVGAIIGGVVGAVAGR
gi|9106588	peptidoglycan-associated outer membrane lipoprotein precursor [Xylella fastidiosa 9a5c]	302	15815	11	32.7	1	854.986	1707.96	2	1707.96	-0.0062	0	20.25	0.31	SAPTGVGAIIGGVVGAVAGR
gi|9106588	peptidoglycan-associated outer membrane lipoprotein precursor [Xylella fastidiosa 9a5c]	302	15815	11	32.7	1	854.986	1707.96	2	1707.96	-0.0062	0	39.86	0.0034	SAPTGVGAIIGGVVGAVAGR
gi|9106588	peptidoglycan-associated outer membrane lipoprotein precursor [Xylella fastidiosa 9a5c]	302	15815	11	32.7	1	854.986	1707.96	2	1707.96	-0.0053	0	47.84	0.00055	SAPTGVGAIIGGVVGAVAGR
gi|9106588	peptidoglycan-associated outer membrane lipoprotein precursor [Xylella fastidiosa 9a5c]	302	15815	11	32.7	1	854.986	1707.96	2	1707.96	-0.0053	0	55.78	8.8e-05	SAPTGVGAIIGGVVGAVAGR
gi|9104858	fimbrial subunit precursor [Xylella fastidiosa 9a5c]	203	19348	23	50.5	1	866.433	2596.28	3	2596.3	-0.0178	0	5.98	5.6	TCTINGGTPNFSVTLPTVSFNTLR
gi|9104858	fimbrial subunit precursor [Xylella fastidiosa 9a5c]	203	19348	23	50.5	1	866.433	2596.28	3	2596.3	-0.0178	0	10.67	1.9	TCTINGGTPNFSVTLPTVSFNTLR
gi|9104858	fimbrial subunit precursor [Xylella fastidiosa 9a5c]	203	19348	23	50.5	1	866.433	2596.28	3	2596.3	-0.0178	0	15.6	0.61	TCTINGGTPNFSVTLPTVSFNTLR
gi|9104858	fimbrial subunit precursor [Xylella fastidiosa 9a5c]	203	19348	23	50.5	1	1299.15	2596.29	2	2596.3	-0.0083	0	51.11	0.00019	TCTINGGTPNFSVTLPTVSFNTLR
gi|9104858	fimbrial subunit precursor [Xylella fastidiosa 9a5c]	203	19348	23	50.5	1	1299.15	2596.29	2	2596.3	-0.0083	0	18.02	0.4	TCTINGGTPNFSVTLPTVSFNTLR
gi|9104858	fimbrial subunit precursor [Xylella fastidiosa 9a5c]	203	19348	23	50.5	1	1299.15	2596.29	2	2596.3	-0.0057	0	6.73	5.2	TCTINGGTPNFSVTLPTVSFNTLR
gi|9104858	fimbrial subunit precursor [Xylella fastidiosa 9a5c]	203	19348	23	50.5	1	1299.15	2596.29	2	2596.3	-0.0057	0	13.53	1.1	TCTINGGTPNFSVTLPTVSFNTLR
gi|9104858	fimbrial subunit precursor [Xylella fastidiosa 9a5c]	203	19348	23	50.5	1	1299.15	2596.29	2	2596.3	-0.0039	0	26.49	0.053	TCTINGGTPNFSVTLPTVSFNTLR
gi|9104858	fimbrial subunit precursor [Xylella fastidiosa 9a5c]	203	19348	23	50.5	1	1299.15	2596.29	2	2596.3	-0.0039	0	4.05	9.4	TCTINGGTPNFSVTLPTVSFNTLR
gi|9104858	fimbrial subunit precursor [Xylella fastidiosa 9a5c]	203	19348	23	50.5	1	987.216	2958.63	3	2958.65	-0.0224	0	45.29	0.00016	LINQAPTASAATNVQVQLLGSNGLQIPIK
gi|9104858	fimbrial subunit precursor [Xylella fastidiosa 9a5c]	203	19348	23	50.5	1	987.216	2958.63	3	2958.65	-0.0224	0	68.46	7.7e-07	LINQAPTASAATNVQVQLLGSNGLQIPIK
gi|9104858	fimbrial subunit precursor [Xylella fastidiosa 9a5c]	203	19348	23	50.5	1	987.217	2958.63	3	2958.65	-0.02	0	48.54	7.6e-05	LINQAPTASAATNVQVQLLGSNGLQIPIK
gi|9104858	fimbrial subunit precursor [Xylella fastidiosa 9a5c]	203	19348	23	50.5	1	987.217	2958.63	3	2958.65	-0.02	0	41.03	0.00043	LINQAPTASAATNVQVQLLGSNGLQIPIK
gi|9104858	fimbrial subunit precursor [Xylella fastidiosa 9a5c]	203	19348	23	50.5	1	987.218	2958.63	3	2958.65	-0.0182	0	30.63	0.0045	LINQAPTASAATNVQVQLLGSNGLQIPIK
gi|9104858	fimbrial subunit precursor [Xylella fastidiosa 9a5c]	203	19348	23	50.5	1	1004.17	3009.48	3	3009.5	-0.0181	1	0.37	11	TCTINGGTPNFSVTLPTVSFNTLREAGR
gi|9104858	fimbrial subunit precursor [Xylella fastidiosa 9a5c]	203	19348	23	50.5	1	1004.17	3009.49	3	3009.5	-0.0121	1	2.98	6.7	TCTINGGTPNFSVTLPTVSFNTLREAGR
gi|9104858	fimbrial subunit precursor [Xylella fastidiosa 9a5c]	203	19348	23	50.5	1	1023.51	3067.52	3	3067.54	-0.0232	1	20.69	0.15	VTDRTCTINGGTPNFSVTLPTVSFNTLR
gi|9104858	fimbrial subunit precursor [Xylella fastidiosa 9a5c]	203	19348	23	50.5	1	1023.51	3067.52	3	3067.54	-0.0232	1	4.17	6.9	VTDRTCTINGGTPNFSVTLPTVSFNTLR
gi|9104858	fimbrial subunit precursor [Xylella fastidiosa 9a5c]	203	19348	23	50.5	1	1023.51	3067.52	3	3067.54	-0.0196	1	8.04	2.8	VTDRTCTINGGTPNFSVTLPTVSFNTLR
gi|9104858	fimbrial subunit precursor [Xylella fastidiosa 9a5c]	203	19348	23	50.5	1	1023.51	3067.52	3	3067.54	-0.0196	1	26.33	0.042	VTDRTCTINGGTPNFSVTLPTVSFNTLR
gi|9104858	fimbrial subunit precursor [Xylella fastidiosa 9a5c]	203	19348	23	50.5	1	1023.51	3067.52	3	3067.54	-0.0196	1	3.18	8.6	VTDRTCTINGGTPNFSVTLPTVSFNTLR
gi|9104858	fimbrial subunit precursor [Xylella fastidiosa 9a5c]	203	19348	23	50.5	1	1144.21	3429.62	3	3429.64	-0.0176	0	4.54	5.3	TPFTIELTNCTAGSTVATYFEPGPAVDINTSR
gi|9104858	fimbrial subunit precursor [Xylella fastidiosa 9a5c]	203	19348	23	50.5	1	1144.21	3429.62	3	3429.64	-0.0176	0	9.52	1.7	TPFTIELTNCTAGSTVATYFEPGPAVDINTSR
gi|9106622	hypothetical protein XF_1577 [Xylella fastidiosa 9a5c]	140	36489	9	11.9	1	590.31	1178.61	2	1178.61	-0.0058	0	50.27	0.00057	VMNYLVSTPR
gi|9106622	hypothetical protein XF_1577 [Xylella fastidiosa 9a5c]	140	36489	9	11.9	1	735.343	1468.67	2	1468.68	-0.0073	0	22.25	0.18	TGYGLETAGEGGTTR
gi|9106622	hypothetical protein XF_1577 [Xylella fastidiosa 9a5c]	140	36489	9	11.9	1	735.343	1468.67	2	1468.68	-0.0073	0	2.35	18	TGYGLETAGEGGTTR
gi|9106622	hypothetical protein XF_1577 [Xylella fastidiosa 9a5c]	140	36489	9	11.9	1	735.344	1468.67	2	1468.68	-0.0058	0	52.21	0.00019	TGYGLETAGEGGTTR
gi|9106622	hypothetical protein XF_1577 [Xylella fastidiosa 9a5c]	140	36489	9	11.9	1	735.345	1468.68	2	1468.68	-0.0037	0	59.52	3.5e-05	TGYGLETAGEGGTTR
gi|9106622	hypothetical protein XF_1577 [Xylella fastidiosa 9a5c]	140	36489	9	11.9	1	735.345	1468.68	2	1468.68	-0.0037	0	39.49	0.0035	TGYGLETAGEGGTTR
gi|9106622	hypothetical protein XF_1577 [Xylella fastidiosa 9a5c]	140	36489	9	11.9	1	753.375	1504.74	2	1504.74	-0.0048	0	7.3	8.2	GEDIPTVDVAYAQK
gi|9106622	hypothetical protein XF_1577 [Xylella fastidiosa 9a5c]	140	36489	9	11.9	1	753.375	1504.74	2	1504.74	-0.0048	0	9.37	5.1	GEDIPTVDVAYAQK
gi|9106622	hypothetical protein XF_1577 [Xylella fastidiosa 9a5c]	140	36489	9	11.9	1	753.375	1504.74	2	1504.74	-0.0045	0	42.8	0.0023	GEDIPTVDVAYAQK
gi|9105487	60kDa chaperonin [Xylella fastidiosa 9a5c]	86	57835	17	15.4	1	487.266	972.517	2	972.524	-0.0067	0	24.48	0.28	VDDALLATR
gi|9105487	60kDa chaperonin [Xylella fastidiosa 9a5c]	86	57835	17	15.4	1	487.266	972.517	2	972.524	-0.0067	0	7.65	14	VDDALLATR
gi|9105487	60kDa chaperonin [Xylella fastidiosa 9a5c]	86	57835	17	15.4	1	579.342	1156.67	2	1156.67	-0.0004	0	12.74	2.9	DLLTVLDAVAK
gi|9105487	60kDa chaperonin [Xylella fastidiosa 9a5c]	86	57835	17	15.4	1	579.342	1156.67	2	1156.67	-0.0004	0	0.91	45	DLLTVLDAVAK
gi|9105487	60kDa chaperonin [Xylella fastidiosa 9a5c]	86	57835	17	15.4	1	579.342	1156.67	2	1156.67	-0.0002	0	0.12	53	DLLTVLDAVAK
gi|9105487	60kDa chaperonin [Xylella fastidiosa 9a5c]	86	57835	17	15.4	1	579.342	1156.67	2	1156.67	-0.0002	0	19.05	0.68	DLLTVLDAVAK
gi|9105487	60kDa chaperonin [Xylella fastidiosa 9a5c]	86	57835	17	15.4	1	804.457	1606.9	2	1606.9	-0.0051	0	65.04	9.4e-06	AAVEEGVIPGGGVALIR
gi|9105487	60kDa chaperonin [Xylella fastidiosa 9a5c]	86	57835	17	15.4	1	804.458	1606.9	2	1606.9	-0.0036	0	24.4	0.11	AAVEEGVIPGGGVALIR
gi|9105487	60kDa chaperonin [Xylella fastidiosa 9a5c]	86	57835	17	15.4	1	734.702	2201.08	3	2201.09	-0.0098	1	46.48	0.00089	VSKENTTIIDGIGDNDAINGR
gi|9105487	60kDa chaperonin [Xylella fastidiosa 9a5c]	86	57835	17	15.4	1	1259.14	2516.27	2	2516.28	-0.0129	0	13.3	1.4	AIAQVATISANSDESIGNIIAEAMK
gi|9105487	60kDa chaperonin [Xylella fastidiosa 9a5c]	86	57835	17	15.4	1	1259.14	2516.27	2	2516.28	-0.0065	0	8.88	3.9	AIAQVATISANSDESIGNIIAEAMK
gi|9105487	60kDa chaperonin [Xylella fastidiosa 9a5c]	86	57835	17	15.4	1	1259.14	2516.27	2	2516.28	-0.0065	0	6.07	7.4	AIAQVATISANSDESIGNIIAEAMK
gi|9105487	60kDa chaperonin [Xylella fastidiosa 9a5c]	86	57835	17	15.4	1	882.458	2644.35	3	2644.37	-0.0227	1	18.37	0.56	AIAQVATISANSDESIGNIIAEAMKK
gi|9105487	60kDa chaperonin [Xylella fastidiosa 9a5c]	86	57835	17	15.4	1	882.458	2644.35	3	2644.37	-0.0227	1	8.14	5.9	AIAQVATISANSDESIGNIIAEAMKK
gi|9105487	60kDa chaperonin [Xylella fastidiosa 9a5c]	86	57835	17	15.4	1	882.458	2644.35	3	2644.37	-0.0227	1	19.29	0.45	AIAQVATISANSDESIGNIIAEAMKK
gi|9105487	60kDa chaperonin [Xylella fastidiosa 9a5c]	86	57835	17	15.4	1	882.46	2644.36	3	2644.37	-0.0162	1	22.7	0.2	AIAQVATISANSDESIGNIIAEAMKK
gi|9105487	60kDa chaperonin [Xylella fastidiosa 9a5c]	86	57835	17	15.4	1	882.46	2644.36	3	2644.37	-0.0162	1	10.78	3.2	AIAQVATISANSDESIGNIIAEAMKK
gi|9106937	serine protease [Xylella fastidiosa 9a5c]	43	105536	1	1.3	1	659.298	1316.58	2	1316.58	-0.0031	0	43.06	0.0011	AEGSPSAADDLER
gi|9107751	fimbrial protein [Xylella fastidiosa 9a5c]	37	15253	2	10.8	1	784.92	1567.82	2	1567.83	-0.0072	0	36.91	0.01	IADGQAATTPNAIGLR
gi|9107751	fimbrial protein [Xylella fastidiosa 9a5c]	37	15253	2	10.8	1	784.92	1567.83	2	1567.83	-0.0055	0	5.63	14	IADGQAATTPNAIGLR
gi|9105905	polyphosphate-selective porin O [Xylella fastidiosa 9a5c]	35	43746	3	6.7	1	609.811	1217.61	2	1217.61	-0.0008	0	6.91	8.6	TPVGMEALASSR
gi|9105905	polyphosphate-selective porin O [Xylella fastidiosa 9a5c]	35	43746	3	6.7	1	609.811	1217.61	2	1217.61	-0.0008	0	18.4	0.61	TPVGMEALASSR
gi|9105905	polyphosphate-selective porin O [Xylella fastidiosa 9a5c]	35	43746	3	6.7	1	743.364	1484.71	2	1484.72	-0.0078	0	35.02	0.014	DLQGDNPGTTQAIR
gi|9105193	conserved hypothetical protein [Xylella fastidiosa 9a5c]	34	25904	1	6.2	1	724.384	1446.75	2	1446.76	-0.0055	0	33.51	0.021	AGAVASYLAGQGVQR
gi|9104924	aminopeptidase A/I [Xylella fastidiosa 9a5c]	30	52147	2	2.4	1	719.375	1436.73	2	1436.73	0.0013	0	12.11	3.1	LILCDALTYAER
gi|9104924	aminopeptidase A/I [Xylella fastidiosa 9a5c]	30	52147	2	2.4	1	719.375	1436.73	2	1436.73	0.0013	0	30.05	0.05	LILCDALTYAER

## Sheet: 10.2
strain 9a5c
10 days, replicate 2
prot_acc	prot_desc	prot_score	prot_mass	prot_matches	prot_cover	pep_rank	pep_exp_mz	pep_exp_mr	pep_exp_z	pep_calc_mr	pep_delta	pep_miss	pep_score	pep_expect	pep_seq
gi|9106588	peptidoglycan-associated outer membrane lipoprotein precursor [Xylella fastidiosa 9a5c]	545	15815	11	43.8	1	465.26	928.506	2	928.509	-0.0034	0	2.65	43	INVVQSNR
gi|9106588	peptidoglycan-associated outer membrane lipoprotein precursor [Xylella fastidiosa 9a5c]	545	15815	11	43.8	1	540.252	1078.49	2	1078.49	-0.0002	0	0.51	43	CIDCGVVTR
gi|9106588	peptidoglycan-associated outer membrane lipoprotein precursor [Xylella fastidiosa 9a5c]	545	15815	11	43.8	1	771.427	1540.84	2	1540.85	-0.0074	0	72.57	2.2e-06	VIVVNQADLGGVTEK
gi|9106588	peptidoglycan-associated outer membrane lipoprotein precursor [Xylella fastidiosa 9a5c]	545	15815	11	43.8	1	771.427	1540.84	2	1540.85	-0.0065	0	104.91	1.3e-09	VIVVNQADLGGVTEK
gi|9106588	peptidoglycan-associated outer membrane lipoprotein precursor [Xylella fastidiosa 9a5c]	545	15815	11	43.8	1	773.851	1545.69	2	1545.7	-0.009	0	77.48	5.5e-07	LGYGGGYGGGYNQQR
gi|9106588	peptidoglycan-associated outer membrane lipoprotein precursor [Xylella fastidiosa 9a5c]	545	15815	11	43.8	1	773.852	1545.69	2	1545.7	-0.0059	0	62.49	1.8e-05	LGYGGGYGGGYNQQR
gi|9106588	peptidoglycan-associated outer membrane lipoprotein precursor [Xylella fastidiosa 9a5c]	545	15815	11	43.8	1	854.983	1707.95	2	1707.96	-0.0121	0	58.6	4.7e-05	SAPTGVGAIIGGVVGAVAGR
gi|9106588	peptidoglycan-associated outer membrane lipoprotein precursor [Xylella fastidiosa 9a5c]	545	15815	11	43.8	1	854.983	1707.95	2	1707.96	-0.0121	0	66.92	6.9e-06	SAPTGVGAIIGGVVGAVAGR
gi|9106588	peptidoglycan-associated outer membrane lipoprotein precursor [Xylella fastidiosa 9a5c]	545	15815	11	43.8	1	854.984	1707.95	2	1707.96	-0.0101	0	127.54	6e-12	SAPTGVGAIIGGVVGAVAGR
gi|9106588	peptidoglycan-associated outer membrane lipoprotein precursor [Xylella fastidiosa 9a5c]	545	15815	11	43.8	1	854.984	1707.95	2	1707.96	-0.0101	0	97.98	5.4e-09	SAPTGVGAIIGGVVGAVAGR
gi|9106588	peptidoglycan-associated outer membrane lipoprotein precursor [Xylella fastidiosa 9a5c]	545	15815	11	43.8	1	854.985	1707.96	2	1707.96	-0.0077	0	95.51	9.3e-09	SAPTGVGAIIGGVVGAVAGR
gi|9105964	serine protease [Xylella fastidiosa 9a5c]	514	95269	20	14.7	1	498.751	995.488	2	995.492	-0.0045	0	12.52	2.2	VFSSAAESAK
gi|9105964	serine protease [Xylella fastidiosa 9a5c]	514	95269	20	14.7	1	528.81	1055.61	2	1055.61	-0.0026	1	34.91	0.013	GGELQVLGKR
gi|9105964	serine protease [Xylella fastidiosa 9a5c]	514	95269	20	14.7	1	558.795	1115.58	2	1115.58	-0.0006	0	38.7	0.0066	VNADMIAAGVR
gi|9105964	serine protease [Xylella fastidiosa 9a5c]	514	95269	20	14.7	1	621.788	1241.56	2	1241.57	-0.0059	0	6.69	7.1	EGSISGNFFER
gi|9105964	serine protease [Xylella fastidiosa 9a5c]	514	95269	20	14.7	1	621.788	1241.56	2	1241.57	-0.0059	0	7.68	5.7	EGSISGNFFER
gi|9105964	serine protease [Xylella fastidiosa 9a5c]	514	95269	20	14.7	1	655.326	1308.64	2	1308.64	-0.004	0	19.09	0.65	VHLDGTNTEPAR
gi|9105964	serine protease [Xylella fastidiosa 9a5c]	514	95269	20	14.7	1	683.83	1365.65	2	1365.65	-0.007	0	56.1	0.00011	VQGDYTQLETGR
gi|9105964	serine protease [Xylella fastidiosa 9a5c]	514	95269	20	14.7	1	683.831	1365.65	2	1365.65	-0.0048	0	63.33	2.1e-05	VQGDYTQLETGR
gi|9105964	serine protease [Xylella fastidiosa 9a5c]	514	95269	20	14.7	1	683.831	1365.65	2	1365.65	-0.0048	0	55.48	0.00013	VQGDYTQLETGR
gi|9105964	serine protease [Xylella fastidiosa 9a5c]	514	95269	20	14.7	1	683.832	1365.65	2	1365.65	-0.0037	0	36.73	0.0095	VQGDYTQLETGR
gi|9105964	serine protease [Xylella fastidiosa 9a5c]	514	95269	20	14.7	1	717.88	1433.75	2	1433.75	-0.0053	0	44.34	0.0021	FGGALSNAGTLELGK
gi|9105964	serine protease [Xylella fastidiosa 9a5c]	514	95269	20	14.7	1	717.881	1433.75	2	1433.75	-0.0032	0	5.82	15	FGGALSNAGTLELGK
gi|9105964	serine protease [Xylella fastidiosa 9a5c]	514	95269	20	14.7	1	753.382	1504.75	2	1504.75	-0.0035	0	5.73	13	STWGNDITGSGGLIK
gi|9105964	serine protease [Xylella fastidiosa 9a5c]	514	95269	20	14.7	1	753.382	1504.75	2	1504.75	-0.0028	0	95.42	1.4e-08	STWGNDITGSGGLIK
gi|9105964	serine protease [Xylella fastidiosa 9a5c]	514	95269	20	14.7	1	792.408	1582.8	2	1582.81	-0.0091	0	64.47	1.5e-05	LTYGANNAYVTLQR
gi|9105964	serine protease [Xylella fastidiosa 9a5c]	514	95269	20	14.7	1	792.409	1582.8	2	1582.81	-0.0068	0	108.21	6.1e-10	LTYGANNAYVTLQR
gi|9105964	serine protease [Xylella fastidiosa 9a5c]	514	95269	20	14.7	1	554.62	1660.84	3	1660.85	-0.0159	1	12.39	2.6	STWGNDITGSGGLIKR
gi|9105964	serine protease [Xylella fastidiosa 9a5c]	514	95269	20	14.7	1	904.967	1807.92	2	1807.93	-0.0111	0	56.04	9.7e-05	LPSLPTVEGGASPADLER
gi|9105964	serine protease [Xylella fastidiosa 9a5c]	514	95269	20	14.7	1	904.97	1807.92	2	1807.93	-0.0072	0	119.98	3.9e-11	LPSLPTVEGGASPADLER
gi|9105964	serine protease [Xylella fastidiosa 9a5c]	514	95269	20	14.7	1	616.664	1846.97	3	1846.98	-0.0091	1	6.63	6.2	FGGALSNAGTLELGKDGLK
gi|9104858	fimbrial subunit precursor [Xylella fastidiosa 9a5c]	508	19348	34	50.5	1	866.433	2596.28	3	2596.3	-0.0195	0	25.92	0.057	TCTINGGTPNFSVTLPTVSFNTLR
gi|9104858	fimbrial subunit precursor [Xylella fastidiosa 9a5c]	508	19348	34	50.5	1	866.433	2596.28	3	2596.3	-0.0195	0	13.06	1.1	TCTINGGTPNFSVTLPTVSFNTLR
gi|9104858	fimbrial subunit precursor [Xylella fastidiosa 9a5c]	508	19348	34	50.5	1	866.433	2596.28	3	2596.3	-0.0195	0	14.88	0.72	TCTINGGTPNFSVTLPTVSFNTLR
gi|9104858	fimbrial subunit precursor [Xylella fastidiosa 9a5c]	508	19348	34	50.5	1	866.433	2596.28	3	2596.3	-0.0194	0	59.03	2.8e-05	TCTINGGTPNFSVTLPTVSFNTLR
gi|9104858	fimbrial subunit precursor [Xylella fastidiosa 9a5c]	508	19348	34	50.5	1	866.433	2596.28	3	2596.3	-0.0194	0	22.85	0.11	TCTINGGTPNFSVTLPTVSFNTLR
gi|9104858	fimbrial subunit precursor [Xylella fastidiosa 9a5c]	508	19348	34	50.5	1	1299.15	2596.28	2	2596.3	-0.0129	0	31.25	0.019	TCTINGGTPNFSVTLPTVSFNTLR
gi|9104858	fimbrial subunit precursor [Xylella fastidiosa 9a5c]	508	19348	34	50.5	1	1299.15	2596.29	2	2596.3	-0.0091	0	39.12	0.0031	TCTINGGTPNFSVTLPTVSFNTLR
gi|9104858	fimbrial subunit precursor [Xylella fastidiosa 9a5c]	508	19348	34	50.5	1	1299.15	2596.29	2	2596.3	-0.0091	0	72.02	1.6e-06	TCTINGGTPNFSVTLPTVSFNTLR
gi|9104858	fimbrial subunit precursor [Xylella fastidiosa 9a5c]	508	19348	34	50.5	1	1299.15	2596.29	2	2596.3	-0.0037	0	15.38	0.69	TCTINGGTPNFSVTLPTVSFNTLR
gi|9104858	fimbrial subunit precursor [Xylella fastidiosa 9a5c]	508	19348	34	50.5	1	987.211	2958.61	3	2958.65	-0.0395	0	4.99	2.1	LINQAPTASAATNVQVQLLGSNGLQIPIK
gi|9104858	fimbrial subunit precursor [Xylella fastidiosa 9a5c]	508	19348	34	50.5	1	987.211	2958.61	3	2958.65	-0.0395	0	12.55	0.37	LINQAPTASAATNVQVQLLGSNGLQIPIK
gi|9104858	fimbrial subunit precursor [Xylella fastidiosa 9a5c]	508	19348	34	50.5	1	987.212	2958.62	3	2958.65	-0.0351	0	5.34	1.9	LINQAPTASAATNVQVQLLGSNGLQIPIK
gi|9104858	fimbrial subunit precursor [Xylella fastidiosa 9a5c]	508	19348	34	50.5	1	987.215	2958.62	3	2958.65	-0.0265	0	75.96	1.7e-07	LINQAPTASAATNVQVQLLGSNGLQIPIK
gi|9104858	fimbrial subunit precursor [Xylella fastidiosa 9a5c]	508	19348	34	50.5	1	987.215	2958.62	3	2958.65	-0.0257	0	57.23	1e-05	LINQAPTASAATNVQVQLLGSNGLQIPIK
gi|9104858	fimbrial subunit precursor [Xylella fastidiosa 9a5c]	508	19348	34	50.5	1	987.215	2958.62	3	2958.65	-0.0257	0	23.31	0.025	LINQAPTASAATNVQVQLLGSNGLQIPIK
gi|9104858	fimbrial subunit precursor [Xylella fastidiosa 9a5c]	508	19348	34	50.5	1	987.216	2958.63	3	2958.65	-0.0244	0	82.77	2.9e-08	LINQAPTASAATNVQVQLLGSNGLQIPIK
gi|9104858	fimbrial subunit precursor [Xylella fastidiosa 9a5c]	508	19348	34	50.5	1	987.216	2958.63	3	2958.65	-0.0244	0	58.32	8e-06	LINQAPTASAATNVQVQLLGSNGLQIPIK
gi|9104858	fimbrial subunit precursor [Xylella fastidiosa 9a5c]	508	19348	34	50.5	1	987.216	2958.63	3	2958.65	-0.0238	0	91.9	3.5e-09	LINQAPTASAATNVQVQLLGSNGLQIPIK
gi|9104858	fimbrial subunit precursor [Xylella fastidiosa 9a5c]	508	19348	34	50.5	1	1004.16	3009.47	3	3009.5	-0.0262	1	26.17	0.031	TCTINGGTPNFSVTLPTVSFNTLREAGR
gi|9104858	fimbrial subunit precursor [Xylella fastidiosa 9a5c]	508	19348	34	50.5	1	1004.17	3009.47	3	3009.5	-0.0244	1	17.94	0.2	TCTINGGTPNFSVTLPTVSFNTLREAGR
gi|9104858	fimbrial subunit precursor [Xylella fastidiosa 9a5c]	508	19348	34	50.5	1	1004.17	3009.47	3	3009.5	-0.0244	1	15.77	0.34	TCTINGGTPNFSVTLPTVSFNTLREAGR
gi|9104858	fimbrial subunit precursor [Xylella fastidiosa 9a5c]	508	19348	34	50.5	1	1023.51	3067.52	3	3067.54	-0.0235	1	25.13	0.055	VTDRTCTINGGTPNFSVTLPTVSFNTLR
gi|9104858	fimbrial subunit precursor [Xylella fastidiosa 9a5c]	508	19348	34	50.5	1	1023.51	3067.52	3	3067.54	-0.0196	1	10.19	1.7	VTDRTCTINGGTPNFSVTLPTVSFNTLR
gi|9104858	fimbrial subunit precursor [Xylella fastidiosa 9a5c]	508	19348	34	50.5	1	1023.51	3067.52	3	3067.54	-0.0187	1	28.12	0.028	VTDRTCTINGGTPNFSVTLPTVSFNTLR
gi|9104858	fimbrial subunit precursor [Xylella fastidiosa 9a5c]	508	19348	34	50.5	1	1023.51	3067.52	3	3067.54	-0.0187	1	48.46	0.00026	VTDRTCTINGGTPNFSVTLPTVSFNTLR
gi|9104858	fimbrial subunit precursor [Xylella fastidiosa 9a5c]	508	19348	34	50.5	1	1144.21	3429.61	3	3429.64	-0.0323	0	26.84	0.029	TPFTIELTNCTAGSTVATYFEPGPAVDINTSR
gi|9104858	fimbrial subunit precursor [Xylella fastidiosa 9a5c]	508	19348	34	50.5	1	1144.21	3429.61	3	3429.64	-0.0323	0	28.87	0.018	TPFTIELTNCTAGSTVATYFEPGPAVDINTSR
gi|9104858	fimbrial subunit precursor [Xylella fastidiosa 9a5c]	508	19348	34	50.5	1	1144.21	3429.61	3	3429.64	-0.0251	0	41.37	0.0011	TPFTIELTNCTAGSTVATYFEPGPAVDINTSR
gi|9104858	fimbrial subunit precursor [Xylella fastidiosa 9a5c]	508	19348	34	50.5	1	1144.21	3429.61	3	3429.64	-0.0251	0	28.74	0.019	TPFTIELTNCTAGSTVATYFEPGPAVDINTSR
gi|9104858	fimbrial subunit precursor [Xylella fastidiosa 9a5c]	508	19348	34	50.5	1	1144.21	3429.61	3	3429.64	-0.0251	0	24.29	0.054	TPFTIELTNCTAGSTVATYFEPGPAVDINTSR
gi|9104858	fimbrial subunit precursor [Xylella fastidiosa 9a5c]	508	19348	34	50.5	1	1144.21	3429.62	3	3429.64	-0.0221	0	27.17	0.029	TPFTIELTNCTAGSTVATYFEPGPAVDINTSR
gi|9104858	fimbrial subunit precursor [Xylella fastidiosa 9a5c]	508	19348	34	50.5	1	1144.21	3429.62	3	3429.64	-0.0221	0	29.84	0.015	TPFTIELTNCTAGSTVATYFEPGPAVDINTSR
gi|9104858	fimbrial subunit precursor [Xylella fastidiosa 9a5c]	508	19348	34	50.5	1	1144.22	3429.62	3	3429.64	-0.0149	0	17.25	0.28	TPFTIELTNCTAGSTVATYFEPGPAVDINTSR
gi|9104858	fimbrial subunit precursor [Xylella fastidiosa 9a5c]	508	19348	34	50.5	1	1144.22	3429.62	3	3429.64	-0.0149	0	10.66	1.3	TPFTIELTNCTAGSTVATYFEPGPAVDINTSR
gi|9105169	outer membrane protein [Xylella fastidiosa 9a5c]	445	42433	20	32.1	1	556.304	1110.59	2	1110.6	-0.0099	0	23.08	0.27	QPVAGVAAPSSK
gi|9105169	outer membrane protein [Xylella fastidiosa 9a5c]	445	42433	20	32.1	1	563.814	1125.61	2	1125.62	-0.0047	1	5.25	15	AKVVYDYLR
gi|9105169	outer membrane protein [Xylella fastidiosa 9a5c]	445	42433	20	32.1	1	747.401	1492.79	2	1492.79	-0.0059	0	20.33	0.44	LTNDAPFFTLGIGK
gi|9105169	outer membrane protein [Xylella fastidiosa 9a5c]	445	42433	20	32.1	1	747.401	1492.79	2	1492.79	-0.0059	0	25.03	0.15	LTNDAPFFTLGIGK
gi|9105169	outer membrane protein [Xylella fastidiosa 9a5c]	445	42433	20	32.1	1	747.403	1492.79	2	1492.79	-0.0007	0	15.16	1.4	LTNDAPFFTLGIGK
gi|9105169	outer membrane protein [Xylella fastidiosa 9a5c]	445	42433	20	32.1	1	804.415	1606.81	2	1606.83	-0.0107	0	42.49	0.0029	GWNPYLLLGAGYQR
gi|9105169	outer membrane protein [Xylella fastidiosa 9a5c]	445	42433	20	32.1	1	804.417	1606.82	2	1606.83	-0.0061	0	25.88	0.13	GWNPYLLLGAGYQR
gi|9105169	outer membrane protein [Xylella fastidiosa 9a5c]	445	42433	20	32.1	1	804.417	1606.82	2	1606.83	-0.0061	0	40.04	0.0051	GWNPYLLLGAGYQR
gi|9105169	outer membrane protein [Xylella fastidiosa 9a5c]	445	42433	20	32.1	1	946.891	1891.77	2	1891.78	-0.014	0	142.35	2.5e-14	SEEEFDNTPNANSPGER
gi|9105169	outer membrane protein [Xylella fastidiosa 9a5c]	445	42433	20	32.1	1	946.892	1891.77	2	1891.78	-0.0131	0	101.5	3.1e-10	SEEEFDNTPNANSPGER
gi|9105169	outer membrane protein [Xylella fastidiosa 9a5c]	445	42433	20	32.1	1	946.892	1891.77	2	1891.78	-0.0131	0	94.61	1.5e-09	SEEEFDNTPNANSPGER
gi|9105169	outer membrane protein [Xylella fastidiosa 9a5c]	445	42433	20	32.1	1	946.892	1891.77	2	1891.78	-0.0124	0	89.57	4.8e-09	SEEEFDNTPNANSPGER
gi|9105169	outer membrane protein [Xylella fastidiosa 9a5c]	445	42433	20	32.1	1	632.035	1893.08	3	1893.1	-0.0205	1	32.41	0.01	LRPDAVAVLKEATEILR
gi|9105169	outer membrane protein [Xylella fastidiosa 9a5c]	445	42433	20	32.1	1	632.035	1893.08	3	1893.1	-0.0205	1	16	0.45	LRPDAVAVLKEATEILR
gi|9105169	outer membrane protein [Xylella fastidiosa 9a5c]	445	42433	20	32.1	1	765.063	2292.17	3	2292.19	-0.0192	1	19.53	0.32	LIGPVGYGETHPIDTNKTPAGR
gi|9105169	outer membrane protein [Xylella fastidiosa 9a5c]	445	42433	20	32.1	1	765.063	2292.17	3	2292.19	-0.0192	1	15.71	0.76	LIGPVGYGETHPIDTNKTPAGR
gi|9105169	outer membrane protein [Xylella fastidiosa 9a5c]	445	42433	20	32.1	1	1191.1	2380.18	2	2380.19	-0.0045	0	44.02	0.0011	FINPVWSIDGTLNYQNPQFK
gi|9105169	outer membrane protein [Xylella fastidiosa 9a5c]	445	42433	20	32.1	1	1191.1	2380.18	2	2380.19	-0.0045	0	13.5	1.2	FINPVWSIDGTLNYQNPQFK
gi|9105169	outer membrane protein [Xylella fastidiosa 9a5c]	445	42433	20	32.1	1	1191.1	2380.18	2	2380.19	-0.0029	0	19.43	0.31	FINPVWSIDGTLNYQNPQFK
gi|9105169	outer membrane protein [Xylella fastidiosa 9a5c]	445	42433	20	32.1	1	1191.1	2380.18	2	2380.19	-0.0029	0	15.16	0.83	FINPVWSIDGTLNYQNPQFK
gi|9106622	hypothetical protein XF_1577 [Xylella fastidiosa 9a5c]	199	36489	10	22	1	556.735	1111.46	2	1111.46	-0.0047	0	31.72	0.015	ADAAMDAYER
gi|9106622	hypothetical protein XF_1577 [Xylella fastidiosa 9a5c]	199	36489	10	22	1	590.311	1178.61	2	1178.61	-0.0035	0	59.67	6.6e-05	VMNYLVSTPR
gi|9106622	hypothetical protein XF_1577 [Xylella fastidiosa 9a5c]	199	36489	10	22	1	735.342	1468.67	2	1468.68	-0.0096	0	61.22	2.3e-05	TGYGLETAGEGGTTR
gi|9106622	hypothetical protein XF_1577 [Xylella fastidiosa 9a5c]	199	36489	10	22	1	735.343	1468.67	2	1468.68	-0.0077	0	86.82	6.3e-08	TGYGLETAGEGGTTR
gi|9106622	hypothetical protein XF_1577 [Xylella fastidiosa 9a5c]	199	36489	10	22	1	735.344	1468.67	2	1468.68	-0.0061	0	1.72	21	TGYGLETAGEGGTTR
gi|9106622	hypothetical protein XF_1577 [Xylella fastidiosa 9a5c]	199	36489	10	22	1	735.344	1468.67	2	1468.68	-0.0061	0	26.54	0.069	TGYGLETAGEGGTTR
gi|9106622	hypothetical protein XF_1577 [Xylella fastidiosa 9a5c]	199	36489	10	22	1	753.373	1504.73	2	1504.74	-0.0088	0	51.19	0.00034	GEDIPTVDVAYAQK
gi|9106622	hypothetical protein XF_1577 [Xylella fastidiosa 9a5c]	199	36489	10	22	1	753.375	1504.74	2	1504.74	-0.0044	0	11.36	3.2	GEDIPTVDVAYAQK
gi|9106622	hypothetical protein XF_1577 [Xylella fastidiosa 9a5c]	199	36489	10	22	1	648.324	1941.95	3	1941.95	-0.0042	1	14.09	1.4	HSGRGEDIPTVDVAYAQK
gi|9106622	hypothetical protein XF_1577 [Xylella fastidiosa 9a5c]	199	36489	10	22	1	1056.54	2111.07	2	2111.08	-0.0048	0	36.9	0.006	SVPVVLGTIGYDYTTEELR
gi|9105487	60kDa chaperonin [Xylella fastidiosa 9a5c]	153	57835	20	17.4	1	487.268	972.521	2	972.524	-0.0027	0	2.11	48	VDDALLATR
gi|9105487	60kDa chaperonin [Xylella fastidiosa 9a5c]	153	57835	20	17.4	1	487.268	972.521	2	972.524	-0.0027	0	24.2	0.3	VDDALLATR
gi|9105487	60kDa chaperonin [Xylella fastidiosa 9a5c]	153	57835	20	17.4	1	546.802	1091.59	2	1091.6	-0.0089	1	8.16	11	EIIFSEKAR
gi|9105487	60kDa chaperonin [Xylella fastidiosa 9a5c]	153	57835	20	17.4	1	579.341	1156.67	2	1156.67	-0.0027	0	27.18	0.11	DLLTVLDAVAK
gi|9105487	60kDa chaperonin [Xylella fastidiosa 9a5c]	153	57835	20	17.4	1	579.341	1156.67	2	1156.67	-0.0027	0	27.39	0.1	DLLTVLDAVAK
gi|9105487	60kDa chaperonin [Xylella fastidiosa 9a5c]	153	57835	20	17.4	1	579.341	1156.67	2	1156.67	-0.0022	0	19.54	0.61	DLLTVLDAVAK
gi|9105487	60kDa chaperonin [Xylella fastidiosa 9a5c]	153	57835	20	17.4	1	600.837	1199.66	2	1199.66	-0.0021	1	2.29	38	ARVDDALLATR
gi|9105487	60kDa chaperonin [Xylella fastidiosa 9a5c]	153	57835	20	17.4	1	804.456	1606.9	2	1606.9	-0.0075	0	45.44	0.00086	AAVEEGVIPGGGVALIR
gi|9105487	60kDa chaperonin [Xylella fastidiosa 9a5c]	153	57835	20	17.4	1	804.456	1606.9	2	1606.9	-0.0065	0	65.46	8.6e-06	AAVEEGVIPGGGVALIR
gi|9105487	60kDa chaperonin [Xylella fastidiosa 9a5c]	153	57835	20	17.4	1	804.456	1606.9	2	1606.9	-0.0065	0	63.13	1.5e-05	AAVEEGVIPGGGVALIR
gi|9105487	60kDa chaperonin [Xylella fastidiosa 9a5c]	153	57835	20	17.4	1	734.701	2201.08	3	2201.09	-0.0117	1	13.53	1.8	VSKENTTIIDGIGDNDAINGR
gi|9105487	60kDa chaperonin [Xylella fastidiosa 9a5c]	153	57835	20	17.4	1	734.701	2201.08	3	2201.09	-0.0117	1	8.48	5.7	VSKENTTIIDGIGDNDAINGR
gi|9105487	60kDa chaperonin [Xylella fastidiosa 9a5c]	153	57835	20	17.4	1	1259.14	2516.27	2	2516.28	-0.0089	0	0.78	25	AIAQVATISANSDESIGNIIAEAMK
gi|9105487	60kDa chaperonin [Xylella fastidiosa 9a5c]	153	57835	20	17.4	1	1259.14	2516.27	2	2516.28	-0.0089	0	7.32	5.5	AIAQVATISANSDESIGNIIAEAMK
gi|9105487	60kDa chaperonin [Xylella fastidiosa 9a5c]	153	57835	20	17.4	1	882.459	2644.35	3	2644.37	-0.0201	1	40.46	0.0035	AIAQVATISANSDESIGNIIAEAMKK
gi|9105487	60kDa chaperonin [Xylella fastidiosa 9a5c]	153	57835	20	17.4	1	882.459	2644.35	3	2644.37	-0.0201	1	23.08	0.19	AIAQVATISANSDESIGNIIAEAMKK
gi|9105487	60kDa chaperonin [Xylella fastidiosa 9a5c]	153	57835	20	17.4	1	882.459	2644.35	3	2644.37	-0.0201	1	34.99	0.012	AIAQVATISANSDESIGNIIAEAMKK
gi|9105487	60kDa chaperonin [Xylella fastidiosa 9a5c]	153	57835	20	17.4	1	882.459	2644.36	3	2644.37	-0.0182	1	8.73	5.1	AIAQVATISANSDESIGNIIAEAMKK
gi|9105487	60kDa chaperonin [Xylella fastidiosa 9a5c]	153	57835	20	17.4	1	882.46	2644.36	3	2644.37	-0.016	1	15.84	0.99	AIAQVATISANSDESIGNIIAEAMKK
gi|9105487	60kDa chaperonin [Xylella fastidiosa 9a5c]	153	57835	20	17.4	1	882.46	2644.36	3	2644.37	-0.016	1	14.3	1.4	AIAQVATISANSDESIGNIIAEAMKK
gi|9106937	serine protease [Xylella fastidiosa 9a5c]	130	105536	3	2.5	1	659.297	1316.58	2	1316.58	-0.005	0	70.65	1.9e-06	AEGSPSAADDLER
gi|9106937	serine protease [Xylella fastidiosa 9a5c]	130	105536	3	2.5	1	659.297	1316.58	2	1316.58	-0.005	0	85.37	6.4e-08	AEGSPSAADDLER
gi|9106937	serine protease [Xylella fastidiosa 9a5c]	130	105536	3	2.5	1	670.805	1339.59	2	1339.6	-0.0056	0	25.45	0.078	VQGDYTQSETGR
gi|9107751	fimbrial protein [Xylella fastidiosa 9a5c]	97	15253	5	10.8	1	784.917	1567.82	2	1567.83	-0.0132	0	83.28	2.4e-07	IADGQAATTPNAIGLR
gi|9107751	fimbrial protein [Xylella fastidiosa 9a5c]	97	15253	5	10.8	1	784.917	1567.82	2	1567.83	-0.0132	0	43.48	0.0023	IADGQAATTPNAIGLR
gi|9107751	fimbrial protein [Xylella fastidiosa 9a5c]	97	15253	5	10.8	1	784.919	1567.82	2	1567.83	-0.0074	0	15.61	1.4	IADGQAATTPNAIGLR
gi|9107751	fimbrial protein [Xylella fastidiosa 9a5c]	97	15253	5	10.8	1	784.919	1567.82	2	1567.83	-0.0074	0	29.23	0.06	IADGQAATTPNAIGLR
gi|9107751	fimbrial protein [Xylella fastidiosa 9a5c]	97	15253	5	10.8	1	784.919	1567.82	2	1567.83	-0.0074	0	20.16	0.49	IADGQAATTPNAIGLR
gi|9104924	aminopeptidase A/I [Xylella fastidiosa 9a5c]	67	52147	4	7.3	1	611.327	1220.64	2	1220.64	-0.0011	0	17.3	0.88	GITFDTGGVNLK
gi|9104924	aminopeptidase A/I [Xylella fastidiosa 9a5c]	67	52147	4	7.3	1	631.303	1260.59	2	1260.59	-0.0028	0	40.25	0.0039	TIEVGNTDAEGR
gi|9104924	aminopeptidase A/I [Xylella fastidiosa 9a5c]	67	52147	4	7.3	1	719.371	1436.73	2	1436.73	-0.0061	0	45.67	0.0014	LILCDALTYAER
gi|9104924	aminopeptidase A/I [Xylella fastidiosa 9a5c]	67	52147	4	7.3	1	719.371	1436.73	2	1436.73	-0.0061	0	40.69	0.0044	LILCDALTYAER
gi|9105814	hypothetical protein XF_0898 [Xylella fastidiosa 9a5c]	64	13137	4	22.2	1	753.872	1505.73	2	1505.74	-0.0069	0	9.56	6	IDAFEQQVTEQAK
gi|9105814	hypothetical protein XF_0898 [Xylella fastidiosa 9a5c]	64	13137	4	22.2	1	753.872	1505.73	2	1505.74	-0.0064	0	64.12	2.1e-05	IDAFEQQVTEQAK
gi|9105814	hypothetical protein XF_0898 [Xylella fastidiosa 9a5c]	64	13137	4	22.2	1	1023.83	3068.46	3	3068.48	-0.0142	1	1.92	10	NYNCTQIDLELAKIDAFEQQVTEQAK
gi|9105814	hypothetical protein XF_0898 [Xylella fastidiosa 9a5c]	64	13137	4	22.2	1	1023.83	3068.46	3	3068.48	-0.0142	1	4.43	5.6	NYNCTQIDLELAKIDAFEQQVTEQAK
gi|9105193	conserved hypothetical protein [Xylella fastidiosa 9a5c]	55	25904	7	15.7	1	724.38	1446.75	2	1446.76	-0.0122	0	36.4	0.011	AGAVASYLAGQGVQR
gi|9105193	conserved hypothetical protein [Xylella fastidiosa 9a5c]	55	25904	7	15.7	1	724.383	1446.75	2	1446.76	-0.0069	0	0.58	41	AGAVASYLAGQGVQR
gi|9105193	conserved hypothetical protein [Xylella fastidiosa 9a5c]	55	25904	7	15.7	1	770.936	1539.86	2	1539.86	-0.0045	0	23.88	0.14	DAAIGAAIGAAAGLLTGK
gi|9105193	conserved hypothetical protein [Xylella fastidiosa 9a5c]	55	25904	7	15.7	1	770.936	1539.86	2	1539.86	-0.0045	0	11.97	2.2	DAAIGAAIGAAAGLLTGK
gi|9105193	conserved hypothetical protein [Xylella fastidiosa 9a5c]	55	25904	7	15.7	1	770.937	1539.86	2	1539.86	-0.0018	0	43.6	0.0015	DAAIGAAIGAAAGLLTGK
gi|9105193	conserved hypothetical protein [Xylella fastidiosa 9a5c]	55	25904	7	15.7	1	770.937	1539.86	2	1539.86	-0.0018	0	31.32	0.025	DAAIGAAIGAAAGLLTGK
gi|9105193	conserved hypothetical protein [Xylella fastidiosa 9a5c]	55	25904	7	15.7	1	683.349	2047.03	3	2047.04	-0.0194	1	2.39	20	LSEDRAGAVASYLAGQGVQR
gi|9107803	outer membrane export factor [Xylella fastidiosa 9a5c]	50	49522	5	13.3	1	593.323	1184.63	2	1184.65	-0.0204	0	12.56	3.5	TLLDVVQNQR
gi|9107803	outer membrane export factor [Xylella fastidiosa 9a5c]	50	49522	5	13.3	1	1270.13	2538.25	2	2538.26	-0.0121	0	8.18	3	NTLQDYYQALTEITGQPVTDLR
gi|9107803	outer membrane export factor [Xylella fastidiosa 9a5c]	50	49522	5	13.3	1	1270.13	2538.25	2	2538.26	-0.0121	0	15.38	0.58	NTLQDYYQALTEITGQPVTDLR
gi|9107803	outer membrane export factor [Xylella fastidiosa 9a5c]	50	49522	5	13.3	1	1029.53	3085.56	3	3085.58	-0.0223	0	23.12	0.064	LLLSQNSGTLSIEDVQEINQLLTADSER
gi|9107803	outer membrane export factor [Xylella fastidiosa 9a5c]	50	49522	5	13.3	1	1029.53	3085.56	3	3085.58	-0.0223	0	49.95	0.00013	LLLSQNSGTLSIEDVQEINQLLTADSER
gi|9107756	succinyl-CoA synthetase, beta subunit [Xylella fastidiosa 9a5c]	46	41133	5	10.6	1	576.768	1151.52	2	1151.52	0.0006	0	16.19	1.2	INSDDNATFR
gi|9107756	succinyl-CoA synthetase, beta subunit [Xylella fastidiosa 9a5c]	46	41133	5	10.6	1	617.314	1232.61	2	1232.62	-0.0112	0	9.08	7.4	IASSADEAVTAAK
gi|9107756	succinyl-CoA synthetase, beta subunit [Xylella fastidiosa 9a5c]	46	41133	5	10.6	1	1039.04	2076.06	2	2076.06	-0.006	0	11.16	3.2	IQTLNVDFVEGLQPYQGR
gi|9107756	succinyl-CoA synthetase, beta subunit [Xylella fastidiosa 9a5c]	46	41133	5	10.6	1	1039.04	2076.06	2	2076.06	-0.0042	0	25.76	0.11	IQTLNVDFVEGLQPYQGR
gi|9107756	succinyl-CoA synthetase, beta subunit [Xylella fastidiosa 9a5c]	46	41133	5	10.6	1	1039.04	2076.06	2	2076.06	-0.0042	0	46.11	0.001	IQTLNVDFVEGLQPYQGR
gi|9105815	hypothetical protein XF_0899 [Xylella fastidiosa 9a5c]	46	7156	5	14.5	1	545.292	1088.57	2	1088.58	-0.014	1	33.6	0.028	TIKNDITER
gi|9105815	hypothetical protein XF_0899 [Xylella fastidiosa 9a5c]	46	7156	5	14.5	1	545.292	1088.57	2	1088.58	-0.014	1	23.65	0.27	TIKNDITER
gi|9105815	hypothetical protein XF_0899 [Xylella fastidiosa 9a5c]	46	7156	5	14.5	2	545.294	1088.57	2	1088.58	-0.0083	1	0.26	61	TIKNDITER
gi|9105815	hypothetical protein XF_0899 [Xylella fastidiosa 9a5c]	46	7156	5	14.5	1	545.296	1088.58	2	1088.58	-0.0056	1	24.51	0.23	TIKNDITER
gi|9105815	hypothetical protein XF_0899 [Xylella fastidiosa 9a5c]	46	7156	5	14.5	1	545.296	1088.58	2	1088.58	-0.0056	1	13.56	2.8	TIKNDITER
gi|9105427	conserved hypothetical protein [Xylella fastidiosa 9a5c]	44	32410	2	4.3	1	695.351	1388.69	2	1388.69	-0.0053	0	38.08	0.0081	TAEPPSSDVIAFR
gi|9105427	conserved hypothetical protein [Xylella fastidiosa 9a5c]	44	32410	2	4.3	1	695.351	1388.69	2	1388.69	-0.0053	0	36.41	0.012	TAEPPSSDVIAFR
gi|9106191	hypothetical protein XF_1217 [Xylella fastidiosa 9a5c]	37	9162	1	33.3	1	1007.84	3020.5	3	3020.51	-0.0139	0	36.69	0.0041	GSSFYIKPTLNIDTVNATSITQEVHQGT
gi|9106882	hypothetical protein XF_1803 [Xylella fastidiosa 9a5c]	36	21184	4	8.9	1	982.449	1962.88	2	1962.89	-0.0072	0	24.19	0.066	GSFAFQPNWSVFGDYNK
gi|9106882	hypothetical protein XF_1803 [Xylella fastidiosa 9a5c]	36	21184	4	8.9	1	982.449	1962.88	2	1962.89	-0.0072	0	35.69	0.0047	GSFAFQPNWSVFGDYNK
gi|9106882	hypothetical protein XF_1803 [Xylella fastidiosa 9a5c]	36	21184	4	8.9	1	982.45	1962.88	2	1962.89	-0.0052	0	7.98	2.9	GSFAFQPNWSVFGDYNK
gi|9106882	hypothetical protein XF_1803 [Xylella fastidiosa 9a5c]	36	21184	4	8.9	1	982.45	1962.88	2	1962.89	-0.0052	0	14.3	0.69	GSFAFQPNWSVFGDYNK
gi|9107669	conserved hypothetical protein [Xylella fastidiosa 9a5c]	34	47612	3	3.7	1	800.415	1598.81	2	1598.83	-0.0118	0	19.88	0.38	AVANDPTALDAATTLR
gi|9107669	conserved hypothetical protein [Xylella fastidiosa 9a5c]	34	47612	3	3.7	1	800.418	1598.82	2	1598.83	-0.0056	0	33.52	0.016	AVANDPTALDAATTLR
gi|9107669	conserved hypothetical protein [Xylella fastidiosa 9a5c]	34	47612	3	3.7	1	800.418	1598.82	2	1598.83	-0.0056	0	22.21	0.22	AVANDPTALDAATTLR
gi|9105892	hypothetical protein XF_0964 [Xylella fastidiosa 9a5c]	33	19010	5	25.8	1	618.314	1234.61	2	1234.62	-0.0025	0	33.3	0.026	SGTGSAISVVDSR
gi|9105892	hypothetical protein XF_0964 [Xylella fastidiosa 9a5c]	33	19010	5	25.8	1	618.314	1234.61	2	1234.62	-0.0025	0	29.51	0.063	SGTGSAISVVDSR
gi|9105892	hypothetical protein XF_0964 [Xylella fastidiosa 9a5c]	33	19010	5	25.8	1	685.398	1368.78	2	1368.79	-0.0046	0	8.45	6	ALVDIPDVIISSK
gi|9105892	hypothetical protein XF_0964 [Xylella fastidiosa 9a5c]	33	19010	5	25.8	1	685.398	1368.78	2	1368.79	-0.0046	0	4.38	15	ALVDIPDVIISSK
gi|9105892	hypothetical protein XF_0964 [Xylella fastidiosa 9a5c]	33	19010	5	25.8	1	1049.55	2097.08	2	2097.1	-0.0119	0	4.12	9.2	ILPQASSIPQEQVSDSISAK
gi|9106768	hypothetical protein XF_1704 [Xylella fastidiosa 9a5c]	16	42594	6	5.9	1	866.76	2597.26	3	2597.33	-0.0759	1	2.68	7.9	VTTTGYEAERLETIIATLQEGFR
gi|9106768	hypothetical protein XF_1704 [Xylella fastidiosa 9a5c]	16	42594	6	5.9	1	1299.64	2597.27	2	2597.33	-0.0672	1	1.8	9.7	VTTTGYEAERLETIIATLQEGFR
gi|9106768	hypothetical protein XF_1704 [Xylella fastidiosa 9a5c]	16	42594	6	5.9	1	1299.64	2597.27	2	2597.33	-0.0672	1	15.11	0.45	VTTTGYEAERLETIIATLQEGFR
gi|9106768	hypothetical protein XF_1704 [Xylella fastidiosa 9a5c]	16	42594	6	5.9	1	1299.64	2597.27	2	2597.33	-0.0672	1	14.44	0.53	VTTTGYEAERLETIIATLQEGFR
gi|9106768	hypothetical protein XF_1704 [Xylella fastidiosa 9a5c]	16	42594	6	5.9	1	1299.64	2597.27	2	2597.33	-0.062	1	4.01	6.2	VTTTGYEAERLETIIATLQEGFR
gi|9106768	hypothetical protein XF_1704 [Xylella fastidiosa 9a5c]	16	42594	6	5.9	1	1299.64	2597.27	2	2597.33	-0.062	1	1.64	11	VTTTGYEAERLETIIATLQEGFR

## Sheet: 10.3
strain 9a5c
10 days, replicate 3
prot_acc	prot_desc	prot_score	prot_mass	prot_matches	prot_cover	pep_rank	pep_exp_mz	pep_exp_mr	pep_exp_z	pep_calc_mr	pep_delta	pep_miss	pep_score	pep_expect	pep_seq
gi|9105964	serine protease [Xylella fastidiosa 9a5c]	717	95269	29	19.4	1	498.752	995.489	2	995.492	-0.0039	0	3.78	17	VFSSAAESAK
gi|9105964	serine protease [Xylella fastidiosa 9a5c]	717	95269	29	19.4	1	498.752	995.489	2	995.492	-0.0039	0	0.47	35	VFSSAAESAK
gi|9105964	serine protease [Xylella fastidiosa 9a5c]	717	95269	29	19.4	1	498.754	995.493	2	995.492	0.0002	0	27.89	0.066	VFSSAAESAK
gi|9105964	serine protease [Xylella fastidiosa 9a5c]	717	95269	29	19.4	1	528.809	1055.6	2	1055.61	-0.0051	1	4.5	14	GGELQVLGKR
gi|9105964	serine protease [Xylella fastidiosa 9a5c]	717	95269	29	19.4	1	528.811	1055.61	2	1055.61	-0.0021	1	25.89	0.1	GGELQVLGKR
gi|9105964	serine protease [Xylella fastidiosa 9a5c]	717	95269	29	19.4	1	558.794	1115.57	2	1115.58	-0.0024	0	46.21	0.0012	VNADMIAAGVR
gi|9105964	serine protease [Xylella fastidiosa 9a5c]	717	95269	29	19.4	1	621.79	1241.57	2	1241.57	-0.0023	0	35.08	0.01	EGSISGNFFER
gi|9105964	serine protease [Xylella fastidiosa 9a5c]	717	95269	29	19.4	1	621.79	1241.57	2	1241.57	-0.0023	0	22.19	0.2	EGSISGNFFER
gi|9105964	serine protease [Xylella fastidiosa 9a5c]	717	95269	29	19.4	1	636.834	1271.65	2	1271.68	-0.023	1	26.1	0.11	RVNADMIAAGVR
gi|9105964	serine protease [Xylella fastidiosa 9a5c]	717	95269	29	19.4	1	655.325	1308.64	2	1308.64	-0.006	0	23.72	0.22	VHLDGTNTEPAR
gi|9105964	serine protease [Xylella fastidiosa 9a5c]	717	95269	29	19.4	1	683.83	1365.65	2	1365.65	-0.0072	0	65.84	1.2e-05	VQGDYTQLETGR
gi|9105964	serine protease [Xylella fastidiosa 9a5c]	717	95269	29	19.4	1	683.831	1365.65	2	1365.65	-0.0057	0	55.37	0.00013	VQGDYTQLETGR
gi|9105964	serine protease [Xylella fastidiosa 9a5c]	717	95269	29	19.4	1	683.841	1365.67	2	1365.67	-0.0043	0	43.21	0.0024	GYMIGVVDSGVNR
gi|9105964	serine protease [Xylella fastidiosa 9a5c]	717	95269	29	19.4	1	683.841	1365.67	2	1365.67	-0.0043	0	58.41	7.1e-05	GYMIGVVDSGVNR
gi|9105964	serine protease [Xylella fastidiosa 9a5c]	717	95269	29	19.4	1	717.882	1433.75	2	1433.75	-0.0015	0	37.26	0.011	FGGALSNAGTLELGK
gi|9105964	serine protease [Xylella fastidiosa 9a5c]	717	95269	29	19.4	1	753.38	1504.74	2	1504.75	-0.0076	0	71.97	2.9e-06	STWGNDITGSGGLIK
gi|9105964	serine protease [Xylella fastidiosa 9a5c]	717	95269	29	19.4	1	792.407	1582.8	2	1582.81	-0.0103	0	128.26	6.2e-12	LTYGANNAYVTLQR
gi|9105964	serine protease [Xylella fastidiosa 9a5c]	717	95269	29	19.4	1	792.409	1582.8	2	1582.81	-0.0068	0	128.09	6.3e-12	LTYGANNAYVTLQR
gi|9105964	serine protease [Xylella fastidiosa 9a5c]	717	95269	29	19.4	1	538.274	1611.8	3	1611.81	-0.0107	1	3.79	14	FRVHLDGTNTEPAR
gi|9105964	serine protease [Xylella fastidiosa 9a5c]	717	95269	29	19.4	1	554.621	1660.84	3	1660.85	-0.0106	1	32.38	0.026	STWGNDITGSGGLIKR
gi|9105964	serine protease [Xylella fastidiosa 9a5c]	717	95269	29	19.4	1	904.967	1807.92	2	1807.93	-0.0115	0	106.91	7.9e-10	LPSLPTVEGGASPADLER
gi|9105964	serine protease [Xylella fastidiosa 9a5c]	717	95269	29	19.4	1	904.968	1807.92	2	1807.93	-0.0095	0	33.26	0.018	LPSLPTVEGGASPADLER
gi|9105964	serine protease [Xylella fastidiosa 9a5c]	717	95269	29	19.4	1	904.968	1807.92	2	1807.93	-0.0095	0	36.17	0.0094	LPSLPTVEGGASPADLER
gi|9105964	serine protease [Xylella fastidiosa 9a5c]	717	95269	29	19.4	1	904.97	1807.93	2	1807.93	-0.0056	0	132.19	2.4e-12	LPSLPTVEGGASPADLER
gi|9105964	serine protease [Xylella fastidiosa 9a5c]	717	95269	29	19.4	1	904.97	1807.93	2	1807.93	-0.0056	0	80.23	3.7e-07	LPSLPTVEGGASPADLER
gi|9105964	serine protease [Xylella fastidiosa 9a5c]	717	95269	29	19.4	1	616.665	1846.97	3	1846.98	-0.0068	1	14.18	1.1	FGGALSNAGTLELGKDGLK
gi|9105964	serine protease [Xylella fastidiosa 9a5c]	717	95269	29	19.4	1	616.665	1846.97	3	1846.98	-0.0068	1	12.69	1.5	FGGALSNAGTLELGKDGLK
gi|9105964	serine protease [Xylella fastidiosa 9a5c]	717	95269	29	19.4	1	952.478	2854.41	3	2854.44	-0.024	0	15.71	0.58	DFVLNNNGLVVFASGNEAQPQPGQLAR
gi|9105964	serine protease [Xylella fastidiosa 9a5c]	717	95269	29	19.4	1	952.478	2854.41	3	2854.44	-0.024	0	35.55	0.006	DFVLNNNGLVVFASGNEAQPQPGQLAR
gi|9105169	outer membrane protein [Xylella fastidiosa 9a5c]	583	42433	15	24.2	1	556.306	1110.6	2	1110.6	-0.0061	0	18.67	0.73	QPVAGVAAPSSK
gi|9105169	outer membrane protein [Xylella fastidiosa 9a5c]	583	42433	15	24.2	1	747.4	1492.79	2	1492.79	-0.0074	0	80.86	3.9e-07	LTNDAPFFTLGIGK
gi|9105169	outer membrane protein [Xylella fastidiosa 9a5c]	583	42433	15	24.2	1	747.4	1492.79	2	1492.79	-0.0063	0	52.19	0.00029	LTNDAPFFTLGIGK
gi|9105169	outer membrane protein [Xylella fastidiosa 9a5c]	583	42433	15	24.2	1	747.4	1492.79	2	1492.79	-0.0063	0	8.09	7.3	LTNDAPFFTLGIGK
gi|9105169	outer membrane protein [Xylella fastidiosa 9a5c]	583	42433	15	24.2	1	804.418	1606.82	2	1606.83	-0.0042	0	40.61	0.0045	GWNPYLLLGAGYQR
gi|9105169	outer membrane protein [Xylella fastidiosa 9a5c]	583	42433	15	24.2	1	604.312	1809.91	3	1809.93	-0.0132	0	1.23	32	LIGPVGYGETHPIDTNK
gi|9105169	outer membrane protein [Xylella fastidiosa 9a5c]	583	42433	15	24.2	1	946.893	1891.77	2	1891.78	-0.0111	0	89.54	4.8e-09	SEEEFDNTPNANSPGER
gi|9105169	outer membrane protein [Xylella fastidiosa 9a5c]	583	42433	15	24.2	1	946.893	1891.77	2	1891.78	-0.0109	0	94.1	1.8e-09	SEEEFDNTPNANSPGER
gi|9105169	outer membrane protein [Xylella fastidiosa 9a5c]	583	42433	15	24.2	1	946.893	1891.77	2	1891.78	-0.0109	0	99.19	5.4e-10	SEEEFDNTPNANSPGER
gi|9105169	outer membrane protein [Xylella fastidiosa 9a5c]	583	42433	15	24.2	1	946.895	1891.77	2	1891.78	-0.0072	0	106.33	1.1e-10	SEEEFDNTPNANSPGER
gi|9105169	outer membrane protein [Xylella fastidiosa 9a5c]	583	42433	15	24.2	1	946.895	1891.77	2	1891.78	-0.0072	0	87.06	9e-09	SEEEFDNTPNANSPGER
gi|9105169	outer membrane protein [Xylella fastidiosa 9a5c]	583	42433	15	24.2	1	1191.09	2380.17	2	2380.19	-0.0123	0	40.12	0.0024	FINPVWSIDGTLNYQNPQFK
gi|9105169	outer membrane protein [Xylella fastidiosa 9a5c]	583	42433	15	24.2	1	1191.09	2380.17	2	2380.19	-0.0123	0	65.18	7.5e-06	FINPVWSIDGTLNYQNPQFK
gi|9105169	outer membrane protein [Xylella fastidiosa 9a5c]	583	42433	15	24.2	1	1191.1	2380.18	2	2380.19	-0.0049	0	31.69	0.019	FINPVWSIDGTLNYQNPQFK
gi|9105169	outer membrane protein [Xylella fastidiosa 9a5c]	583	42433	15	24.2	1	1191.1	2380.18	2	2380.19	-0.0049	0	17.16	0.53	FINPVWSIDGTLNYQNPQFK
gi|9104858	fimbrial subunit precursor [Xylella fastidiosa 9a5c]	531	19348	28	50.5	1	866.431	2596.27	3	2596.3	-0.025	0	38.22	0.0033	TCTINGGTPNFSVTLPTVSFNTLR
gi|9104858	fimbrial subunit precursor [Xylella fastidiosa 9a5c]	531	19348	28	50.5	1	866.431	2596.27	3	2596.3	-0.025	0	34.82	0.0073	TCTINGGTPNFSVTLPTVSFNTLR
gi|9104858	fimbrial subunit precursor [Xylella fastidiosa 9a5c]	531	19348	28	50.5	1	866.432	2596.27	3	2596.3	-0.0218	0	27	0.044	TCTINGGTPNFSVTLPTVSFNTLR
gi|9104858	fimbrial subunit precursor [Xylella fastidiosa 9a5c]	531	19348	28	50.5	1	866.432	2596.27	3	2596.3	-0.0218	0	24.87	0.072	TCTINGGTPNFSVTLPTVSFNTLR
gi|9104858	fimbrial subunit precursor [Xylella fastidiosa 9a5c]	531	19348	28	50.5	1	866.432	2596.27	3	2596.3	-0.0218	0	26.99	0.044	TCTINGGTPNFSVTLPTVSFNTLR
gi|9104858	fimbrial subunit precursor [Xylella fastidiosa 9a5c]	531	19348	28	50.5	1	1299.15	2596.28	2	2596.3	-0.0105	0	64.28	9.4e-06	TCTINGGTPNFSVTLPTVSFNTLR
gi|9104858	fimbrial subunit precursor [Xylella fastidiosa 9a5c]	531	19348	28	50.5	1	1299.15	2596.29	2	2596.3	-0.0079	0	58.95	3.2e-05	TCTINGGTPNFSVTLPTVSFNTLR
gi|9104858	fimbrial subunit precursor [Xylella fastidiosa 9a5c]	531	19348	28	50.5	1	1299.15	2596.29	2	2596.3	-0.0079	0	33.66	0.011	TCTINGGTPNFSVTLPTVSFNTLR
gi|9104858	fimbrial subunit precursor [Xylella fastidiosa 9a5c]	531	19348	28	50.5	1	1299.15	2596.3	2	2596.3	-0.0003	0	20.93	0.19	TCTINGGTPNFSVTLPTVSFNTLR
gi|9104858	fimbrial subunit precursor [Xylella fastidiosa 9a5c]	531	19348	28	50.5	1	987.214	2958.62	3	2958.65	-0.0304	0	19.79	0.069	LINQAPTASAATNVQVQLLGSNGLQIPIK
gi|9104858	fimbrial subunit precursor [Xylella fastidiosa 9a5c]	531	19348	28	50.5	1	987.215	2958.62	3	2958.65	-0.0274	0	90.49	5.9e-09	LINQAPTASAATNVQVQLLGSNGLQIPIK
gi|9104858	fimbrial subunit precursor [Xylella fastidiosa 9a5c]	531	19348	28	50.5	1	987.215	2958.62	3	2958.65	-0.0274	0	92.72	3.5e-09	LINQAPTASAATNVQVQLLGSNGLQIPIK
gi|9104858	fimbrial subunit precursor [Xylella fastidiosa 9a5c]	531	19348	28	50.5	1	987.215	2958.62	3	2958.65	-0.0267	0	69.64	7.1e-07	LINQAPTASAATNVQVQLLGSNGLQIPIK
gi|9104858	fimbrial subunit precursor [Xylella fastidiosa 9a5c]	531	19348	28	50.5	1	987.216	2958.63	3	2958.65	-0.0242	0	59.91	5.5e-06	LINQAPTASAATNVQVQLLGSNGLQIPIK
gi|9104858	fimbrial subunit precursor [Xylella fastidiosa 9a5c]	531	19348	28	50.5	1	987.216	2958.63	3	2958.65	-0.0242	0	94.73	1.8e-09	LINQAPTASAATNVQVQLLGSNGLQIPIK
gi|9104858	fimbrial subunit precursor [Xylella fastidiosa 9a5c]	531	19348	28	50.5	1	1004.17	3009.48	3	3009.5	-0.0193	1	9.83	1.3	TCTINGGTPNFSVTLPTVSFNTLREAGR
gi|9104858	fimbrial subunit precursor [Xylella fastidiosa 9a5c]	531	19348	28	50.5	1	1004.17	3009.48	3	3009.5	-0.0193	1	15.56	0.34	TCTINGGTPNFSVTLPTVSFNTLREAGR
gi|9104858	fimbrial subunit precursor [Xylella fastidiosa 9a5c]	531	19348	28	50.5	1	1004.17	3009.48	3	3009.5	-0.0193	1	12.87	0.63	TCTINGGTPNFSVTLPTVSFNTLREAGR
gi|9104858	fimbrial subunit precursor [Xylella fastidiosa 9a5c]	531	19348	28	50.5	1	1004.17	3009.48	3	3009.5	-0.0157	1	17.09	0.26	TCTINGGTPNFSVTLPTVSFNTLREAGR
gi|9104858	fimbrial subunit precursor [Xylella fastidiosa 9a5c]	531	19348	28	50.5	1	1023.51	3067.52	3	3067.54	-0.0214	1	36.42	0.0041	VTDRTCTINGGTPNFSVTLPTVSFNTLR
gi|9104858	fimbrial subunit precursor [Xylella fastidiosa 9a5c]	531	19348	28	50.5	1	1023.51	3067.52	3	3067.54	-0.0169	1	27.92	0.029	VTDRTCTINGGTPNFSVTLPTVSFNTLR
gi|9104858	fimbrial subunit precursor [Xylella fastidiosa 9a5c]	531	19348	28	50.5	1	1023.51	3067.52	3	3067.54	-0.0169	1	11.04	1.4	VTDRTCTINGGTPNFSVTLPTVSFNTLR
gi|9104858	fimbrial subunit precursor [Xylella fastidiosa 9a5c]	531	19348	28	50.5	1	1144.21	3429.61	3	3429.64	-0.0257	0	26.32	0.034	TPFTIELTNCTAGSTVATYFEPGPAVDINTSR
gi|9104858	fimbrial subunit precursor [Xylella fastidiosa 9a5c]	531	19348	28	50.5	1	1144.21	3429.61	3	3429.64	-0.0257	0	21.28	0.11	TPFTIELTNCTAGSTVATYFEPGPAVDINTSR
gi|9104858	fimbrial subunit precursor [Xylella fastidiosa 9a5c]	531	19348	28	50.5	1	1144.21	3429.62	3	3429.64	-0.0215	0	23.97	0.06	TPFTIELTNCTAGSTVATYFEPGPAVDINTSR
gi|9104858	fimbrial subunit precursor [Xylella fastidiosa 9a5c]	531	19348	28	50.5	1	1144.21	3429.62	3	3429.64	-0.0215	0	39.61	0.0016	TPFTIELTNCTAGSTVATYFEPGPAVDINTSR
gi|9104858	fimbrial subunit precursor [Xylella fastidiosa 9a5c]	531	19348	28	50.5	1	1144.21	3429.62	3	3429.64	-0.0194	0	35.41	0.0043	TPFTIELTNCTAGSTVATYFEPGPAVDINTSR
gi|9104858	fimbrial subunit precursor [Xylella fastidiosa 9a5c]	531	19348	28	50.5	1	1144.21	3429.62	3	3429.64	-0.0194	0	20.35	0.14	TPFTIELTNCTAGSTVATYFEPGPAVDINTSR
gi|9105487	60kDa chaperonin [Xylella fastidiosa 9a5c]	438	57835	27	22.7	1	487.269	972.523	2	972.524	-0.0007	0	6.83	16	VDDALLATR
gi|9105487	60kDa chaperonin [Xylella fastidiosa 9a5c]	438	57835	27	22.7	1	487.269	972.523	2	972.524	-0.0006	0	17.75	1.3	VDDALLATR
gi|9105487	60kDa chaperonin [Xylella fastidiosa 9a5c]	438	57835	27	22.7	1	487.269	972.523	2	972.524	-0.0006	0	12.41	4.5	VDDALLATR
gi|9105487	60kDa chaperonin [Xylella fastidiosa 9a5c]	438	57835	27	22.7	1	579.341	1156.67	2	1156.67	-0.0033	0	38.19	0.0084	DLLTVLDAVAK
gi|9105487	60kDa chaperonin [Xylella fastidiosa 9a5c]	438	57835	27	22.7	1	579.341	1156.67	2	1156.67	-0.003	0	23.1	0.27	DLLTVLDAVAK
gi|9105487	60kDa chaperonin [Xylella fastidiosa 9a5c]	438	57835	27	22.7	1	579.341	1156.67	2	1156.67	-0.0029	0	43.31	0.0026	DLLTVLDAVAK
gi|9105487	60kDa chaperonin [Xylella fastidiosa 9a5c]	438	57835	27	22.7	1	579.341	1156.67	2	1156.67	-0.0029	0	21.31	0.41	DLLTVLDAVAK
gi|9105487	60kDa chaperonin [Xylella fastidiosa 9a5c]	438	57835	27	22.7	1	804.454	1606.89	2	1606.9	-0.0109	0	55.48	8.6e-05	AAVEEGVIPGGGVALIR
gi|9105487	60kDa chaperonin [Xylella fastidiosa 9a5c]	438	57835	27	22.7	1	804.456	1606.9	2	1606.9	-0.0066	0	64.72	1e-05	AAVEEGVIPGGGVALIR
gi|9105487	60kDa chaperonin [Xylella fastidiosa 9a5c]	438	57835	27	22.7	1	804.456	1606.9	2	1606.9	-0.0066	0	55.57	8.3e-05	AAVEEGVIPGGGVALIR
gi|9105487	60kDa chaperonin [Xylella fastidiosa 9a5c]	438	57835	27	22.7	1	841.95	1681.88	2	1681.89	-0.0039	0	32.09	0.024	EIVANAGEEPSVILNK
gi|9105487	60kDa chaperonin [Xylella fastidiosa 9a5c]	438	57835	27	22.7	1	841.95	1681.88	2	1681.89	-0.0039	0	47.49	0.0007	EIVANAGEEPSVILNK
gi|9105487	60kDa chaperonin [Xylella fastidiosa 9a5c]	438	57835	27	22.7	1	656.321	1965.94	3	1965.95	-0.0142	1	1.8	14	EIELADKFENMGAQMLK
gi|9105487	60kDa chaperonin [Xylella fastidiosa 9a5c]	438	57835	27	22.7	1	734.701	2201.08	3	2201.09	-0.0127	1	94.08	1.5e-08	VSKENTTIIDGIGDNDAINGR
gi|9105487	60kDa chaperonin [Xylella fastidiosa 9a5c]	438	57835	27	22.7	1	734.701	2201.08	3	2201.09	-0.0127	1	76.18	9e-07	VSKENTTIIDGIGDNDAINGR
gi|9105487	60kDa chaperonin [Xylella fastidiosa 9a5c]	438	57835	27	22.7	1	817.762	2450.26	3	2450.28	-0.0193	1	7.06	5.2	AMEAPLREIVANAGEEPSVILNK
gi|9105487	60kDa chaperonin [Xylella fastidiosa 9a5c]	438	57835	27	22.7	1	1259.14	2516.27	2	2516.28	-0.0125	0	26.92	0.061	AIAQVATISANSDESIGNIIAEAMK
gi|9105487	60kDa chaperonin [Xylella fastidiosa 9a5c]	438	57835	27	22.7	1	1259.14	2516.27	2	2516.28	-0.0125	0	16.09	0.74	AIAQVATISANSDESIGNIIAEAMK
gi|9105487	60kDa chaperonin [Xylella fastidiosa 9a5c]	438	57835	27	22.7	1	1259.14	2516.27	2	2516.28	-0.0109	0	18.98	0.38	AIAQVATISANSDESIGNIIAEAMK
gi|9105487	60kDa chaperonin [Xylella fastidiosa 9a5c]	438	57835	27	22.7	1	1259.14	2516.27	2	2516.28	-0.0109	0	37.31	0.0056	AIAQVATISANSDESIGNIIAEAMK
gi|9105487	60kDa chaperonin [Xylella fastidiosa 9a5c]	438	57835	27	22.7	1	882.458	2644.35	3	2644.37	-0.0215	1	34.83	0.013	AIAQVATISANSDESIGNIIAEAMKK
gi|9105487	60kDa chaperonin [Xylella fastidiosa 9a5c]	438	57835	27	22.7	1	882.458	2644.35	3	2644.37	-0.0215	1	63.53	1.7e-05	AIAQVATISANSDESIGNIIAEAMKK
gi|9105487	60kDa chaperonin [Xylella fastidiosa 9a5c]	438	57835	27	22.7	1	882.458	2644.35	3	2644.37	-0.0209	1	12.89	2	AIAQVATISANSDESIGNIIAEAMKK
gi|9105487	60kDa chaperonin [Xylella fastidiosa 9a5c]	438	57835	27	22.7	1	882.459	2644.35	3	2644.37	-0.0198	1	68.88	5e-06	AIAQVATISANSDESIGNIIAEAMKK
gi|9105487	60kDa chaperonin [Xylella fastidiosa 9a5c]	438	57835	27	22.7	1	882.459	2644.35	3	2644.37	-0.0198	1	44.84	0.0013	AIAQVATISANSDESIGNIIAEAMKK
gi|9105487	60kDa chaperonin [Xylella fastidiosa 9a5c]	438	57835	27	22.7	1	882.459	2644.35	3	2644.37	-0.0198	1	54.7	0.00013	AIAQVATISANSDESIGNIIAEAMKK
gi|9105487	60kDa chaperonin [Xylella fastidiosa 9a5c]	438	57835	27	22.7	1	887.792	2660.35	3	2660.37	-0.0156	1	1.54	18	AIAQVATISANSDESIGNIIAEAMKK
gi|9106588	peptidoglycan-associated outer membrane lipoprotein precursor [Xylella fastidiosa 9a5c]	403	15815	7	32.7	1	771.426	1540.84	2	1540.85	-0.0078	0	91.53	2.7e-08	VIVVNQADLGGVTEK
gi|9106588	peptidoglycan-associated outer membrane lipoprotein precursor [Xylella fastidiosa 9a5c]	403	15815	7	32.7	1	773.851	1545.69	2	1545.7	-0.0097	0	48.64	0.00042	LGYGGGYGGGYNQQR
gi|9106588	peptidoglycan-associated outer membrane lipoprotein precursor [Xylella fastidiosa 9a5c]	403	15815	7	32.7	1	773.852	1545.69	2	1545.7	-0.007	0	104.29	1.2e-09	LGYGGGYGGGYNQQR
gi|9106588	peptidoglycan-associated outer membrane lipoprotein precursor [Xylella fastidiosa 9a5c]	403	15815	7	32.7	1	854.982	1707.95	2	1707.96	-0.0144	0	103.7	1.5e-09	SAPTGVGAIIGGVVGAVAGR
gi|9106588	peptidoglycan-associated outer membrane lipoprotein precursor [Xylella fastidiosa 9a5c]	403	15815	7	32.7	1	854.982	1707.95	2	1707.96	-0.0144	0	65.13	1.1e-05	SAPTGVGAIIGGVVGAVAGR
gi|9106588	peptidoglycan-associated outer membrane lipoprotein precursor [Xylella fastidiosa 9a5c]	403	15815	7	32.7	1	854.982	1707.95	2	1707.96	-0.0144	0	40.35	0.0032	SAPTGVGAIIGGVVGAVAGR
gi|9106588	peptidoglycan-associated outer membrane lipoprotein precursor [Xylella fastidiosa 9a5c]	403	15815	7	32.7	1	854.984	1707.95	2	1707.96	-0.0106	0	116.42	7.8e-11	SAPTGVGAIIGGVVGAVAGR
gi|9106622	hypothetical protein XF_1577 [Xylella fastidiosa 9a5c]	235	36489	18	22	1	556.735	1111.46	2	1111.46	-0.0049	0	11.64	1.5	ADAAMDAYER
gi|9106622	hypothetical protein XF_1577 [Xylella fastidiosa 9a5c]	235	36489	18	22	1	564.735	1127.46	2	1127.46	0.0002	0	7.28	3.5	ADAAMDAYER
gi|9106622	hypothetical protein XF_1577 [Xylella fastidiosa 9a5c]	235	36489	18	22	1	590.31	1178.61	2	1178.61	-0.0064	0	27.74	0.1	VMNYLVSTPR
gi|9106622	hypothetical protein XF_1577 [Xylella fastidiosa 9a5c]	235	36489	18	22	1	590.31	1178.61	2	1178.61	-0.0064	0	47.18	0.0012	VMNYLVSTPR
gi|9106622	hypothetical protein XF_1577 [Xylella fastidiosa 9a5c]	235	36489	18	22	1	590.312	1178.61	2	1178.61	-0.0019	0	13.6	2.7	VMNYLVSTPR
gi|9106622	hypothetical protein XF_1577 [Xylella fastidiosa 9a5c]	235	36489	18	22	1	590.312	1178.61	2	1178.61	-0.0019	0	28.97	0.077	VMNYLVSTPR
gi|9106622	hypothetical protein XF_1577 [Xylella fastidiosa 9a5c]	235	36489	18	22	1	735.343	1468.67	2	1468.68	-0.0088	0	72.1	1.8e-06	TGYGLETAGEGGTTR
gi|9106622	hypothetical protein XF_1577 [Xylella fastidiosa 9a5c]	235	36489	18	22	1	735.343	1468.67	2	1468.68	-0.0083	0	71.79	2e-06	TGYGLETAGEGGTTR
gi|9106622	hypothetical protein XF_1577 [Xylella fastidiosa 9a5c]	235	36489	18	22	1	735.343	1468.67	2	1468.68	-0.0079	0	17.79	0.5	TGYGLETAGEGGTTR
gi|9106622	hypothetical protein XF_1577 [Xylella fastidiosa 9a5c]	235	36489	18	22	1	735.343	1468.67	2	1468.68	-0.0079	0	4.87	9.8	TGYGLETAGEGGTTR
gi|9106622	hypothetical protein XF_1577 [Xylella fastidiosa 9a5c]	235	36489	18	22	1	753.374	1504.73	2	1504.74	-0.0072	0	51.21	0.00034	GEDIPTVDVAYAQK
gi|9106622	hypothetical protein XF_1577 [Xylella fastidiosa 9a5c]	235	36489	18	22	1	753.374	1504.73	2	1504.74	-0.0072	0	20.86	0.37	GEDIPTVDVAYAQK
gi|9106622	hypothetical protein XF_1577 [Xylella fastidiosa 9a5c]	235	36489	18	22	1	753.376	1504.74	2	1504.74	-0.0038	0	51.09	0.00035	GEDIPTVDVAYAQK
gi|9106622	hypothetical protein XF_1577 [Xylella fastidiosa 9a5c]	235	36489	18	22	1	648.322	1941.94	3	1941.95	-0.0098	1	6.45	7.7	HSGRGEDIPTVDVAYAQK
gi|9106622	hypothetical protein XF_1577 [Xylella fastidiosa 9a5c]	235	36489	18	22	1	648.322	1941.94	3	1941.95	-0.0095	1	22.53	0.19	HSGRGEDIPTVDVAYAQK
gi|9106622	hypothetical protein XF_1577 [Xylella fastidiosa 9a5c]	235	36489	18	22	1	1056.54	2111.07	2	2111.08	-0.0046	0	67.2	5.6e-06	SVPVVLGTIGYDYTTEELR
gi|9106622	hypothetical protein XF_1577 [Xylella fastidiosa 9a5c]	235	36489	18	22	1	1056.55	2111.08	2	2111.08	-0.0022	0	42.47	0.0017	SVPVVLGTIGYDYTTEELR
gi|9106622	hypothetical protein XF_1577 [Xylella fastidiosa 9a5c]	235	36489	18	22	1	1056.55	2111.08	2	2111.08	-0.0022	0	16.65	0.64	SVPVVLGTIGYDYTTEELR
gi|9106937	serine protease [Xylella fastidiosa 9a5c]	193	105536	5	2.5	1	659.297	1316.58	2	1316.58	-0.005	0	41.92	0.0014	AEGSPSAADDLER
gi|9106937	serine protease [Xylella fastidiosa 9a5c]	193	105536	5	2.5	1	659.297	1316.58	2	1316.58	-0.005	0	53.77	9.2e-05	AEGSPSAADDLER
gi|9106937	serine protease [Xylella fastidiosa 9a5c]	193	105536	5	2.5	1	659.297	1316.58	2	1316.58	-0.0042	0	83.83	9.1e-08	AEGSPSAADDLER
gi|9106937	serine protease [Xylella fastidiosa 9a5c]	193	105536	5	2.5	1	659.297	1316.58	2	1316.58	-0.0042	0	71.05	1.7e-06	AEGSPSAADDLER
gi|9106937	serine protease [Xylella fastidiosa 9a5c]	193	105536	5	2.5	1	670.806	1339.6	2	1339.6	-0.0032	0	40.22	0.0027	VQGDYTQSETGR
gi|9105193	conserved hypothetical protein [Xylella fastidiosa 9a5c]	150	25904	5	13.6	1	724.383	1446.75	2	1446.76	-0.0073	0	58.04	7.4e-05	AGAVASYLAGQGVQR
gi|9105193	conserved hypothetical protein [Xylella fastidiosa 9a5c]	150	25904	5	13.6	1	770.937	1539.86	2	1539.86	-0.0031	0	39.32	0.004	DAAIGAAIGAAAGLLTGK
gi|9105193	conserved hypothetical protein [Xylella fastidiosa 9a5c]	150	25904	5	13.6	1	770.937	1539.86	2	1539.86	-0.0031	0	29.85	0.036	DAAIGAAIGAAAGLLTGK
gi|9105193	conserved hypothetical protein [Xylella fastidiosa 9a5c]	150	25904	5	13.6	1	770.938	1539.86	2	1539.86	-0.0007	0	63.57	1.5e-05	DAAIGAAIGAAAGLLTGK
gi|9105193	conserved hypothetical protein [Xylella fastidiosa 9a5c]	150	25904	5	13.6	1	770.938	1539.86	2	1539.86	-0.0007	0	65.24	1e-05	DAAIGAAIGAAAGLLTGK
gi|9107855	elongation factor Tu [Xylella fastidiosa 9a5c]	110	43077	4	8.1	1	827.447	1652.88	2	1652.88	-0.0051	0	70.81	3.6e-06	LLDQGQAGDNAGLLLR
gi|9107855	elongation factor Tu [Xylella fastidiosa 9a5c]	110	43077	4	8.1	1	827.447	1652.88	2	1652.88	-0.0051	0	15.37	1.3	LLDQGQAGDNAGLLLR
gi|9107855	elongation factor Tu [Xylella fastidiosa 9a5c]	110	43077	4	8.1	1	834.448	1666.88	2	1666.89	-0.0069	0	49.49	0.00042	ALEGDQSEIGVPAIIR
gi|9107855	elongation factor Tu [Xylella fastidiosa 9a5c]	110	43077	4	8.1	1	834.448	1666.88	2	1666.89	-0.0069	0	46.76	0.00078	ALEGDQSEIGVPAIIR
gi|9104924	aminopeptidase A/I [Xylella fastidiosa 9a5c]	110	52147	4	7.3	1	611.326	1220.64	2	1220.64	-0.0034	0	27.11	0.092	GITFDTGGVNLK
gi|9104924	aminopeptidase A/I [Xylella fastidiosa 9a5c]	110	52147	4	7.3	1	631.302	1260.59	2	1260.59	-0.0055	0	71.42	3e-06	TIEVGNTDAEGR
gi|9104924	aminopeptidase A/I [Xylella fastidiosa 9a5c]	110	52147	4	7.3	1	719.371	1436.73	2	1436.73	-0.0055	0	49.35	0.0006	LILCDALTYAER
gi|9104924	aminopeptidase A/I [Xylella fastidiosa 9a5c]	110	52147	4	7.3	1	719.371	1436.73	2	1436.73	-0.0055	0	48.45	0.00074	LILCDALTYAER
gi|9107803	outer membrane export factor [Xylella fastidiosa 9a5c]	105	49522	9	16.2	1	593.329	1184.64	2	1184.65	-0.0087	0	7.27	12	TLLDVVQNQR
gi|9107803	outer membrane export factor [Xylella fastidiosa 9a5c]	105	49522	9	16.2	1	658.824	1315.63	2	1315.64	-0.0024	0	58.46	7.3e-05	AADPQLSAAESTR
gi|9107803	outer membrane export factor [Xylella fastidiosa 9a5c]	105	49522	9	16.2	1	1270.13	2538.25	2	2538.26	-0.0109	0	2.44	11	NTLQDYYQALTEITGQPVTDLR
gi|9107803	outer membrane export factor [Xylella fastidiosa 9a5c]	105	49522	9	16.2	1	1270.13	2538.25	2	2538.26	-0.0109	0	22.18	0.12	NTLQDYYQALTEITGQPVTDLR
gi|9107803	outer membrane export factor [Xylella fastidiosa 9a5c]	105	49522	9	16.2	1	1029.53	3085.56	3	3085.58	-0.0178	0	9.37	1.5	LLLSQNSGTLSIEDVQEINQLLTADSER
gi|9107803	outer membrane export factor [Xylella fastidiosa 9a5c]	105	49522	9	16.2	1	1029.53	3085.56	3	3085.58	-0.0178	0	4.63	4.4	LLLSQNSGTLSIEDVQEINQLLTADSER
gi|9107803	outer membrane export factor [Xylella fastidiosa 9a5c]	105	49522	9	16.2	1	1029.53	3085.56	3	3085.58	-0.0178	0	20.17	0.12	LLLSQNSGTLSIEDVQEINQLLTADSER
gi|9107803	outer membrane export factor [Xylella fastidiosa 9a5c]	105	49522	9	16.2	1	1029.53	3085.56	3	3085.58	-0.0166	0	38.02	0.0019	LLLSQNSGTLSIEDVQEINQLLTADSER
gi|9107803	outer membrane export factor [Xylella fastidiosa 9a5c]	105	49522	9	16.2	1	1029.53	3085.56	3	3085.58	-0.0166	0	59.2	1.4e-05	LLLSQNSGTLSIEDVQEINQLLTADSER
gi|9105905	polyphosphate-selective porin O [Xylella fastidiosa 9a5c]	93	43746	5	13.6	1	542.768	1083.52	2	1083.5	0.0229	0	9.04	5.2	ALFDQDYGR
gi|9105905	polyphosphate-selective porin O [Xylella fastidiosa 9a5c]	93	43746	5	13.6	1	609.809	1217.6	2	1217.61	-0.0045	0	45.45	0.0012	TPVGMEALASSR
gi|9105905	polyphosphate-selective porin O [Xylella fastidiosa 9a5c]	93	43746	5	13.6	1	743.365	1484.71	2	1484.72	-0.0071	0	52.78	0.00023	DLQGDNPGTTQAIR
gi|9105905	polyphosphate-selective porin O [Xylella fastidiosa 9a5c]	93	43746	5	13.6	1	743.366	1484.72	2	1484.72	-0.0042	0	27.67	0.076	DLQGDNPGTTQAIR
gi|9105905	polyphosphate-selective porin O [Xylella fastidiosa 9a5c]	93	43746	5	13.6	1	963.471	1924.93	2	1924.94	-0.0076	0	0.55	25	AGSFMEAALPVQSIYEGR
gi|9107756	succinyl-CoA synthetase, beta subunit [Xylella fastidiosa 9a5c]	71	41133	5	10.6	1	576.765	1151.52	2	1151.52	-0.0043	0	19.21	0.6	INSDDNATFR
gi|9107756	succinyl-CoA synthetase, beta subunit [Xylella fastidiosa 9a5c]	71	41133	5	10.6	1	617.309	1232.6	2	1232.62	-0.021	0	8.42	8.6	IASSADEAVTAAK
gi|9107756	succinyl-CoA synthetase, beta subunit [Xylella fastidiosa 9a5c]	71	41133	5	10.6	1	617.309	1232.6	2	1232.62	-0.021	0	16.24	1.4	IASSADEAVTAAK
gi|9107756	succinyl-CoA synthetase, beta subunit [Xylella fastidiosa 9a5c]	71	41133	5	10.6	1	617.316	1232.62	2	1232.62	-0.0082	0	0.66	51	IASSADEAVTAAK
gi|9107756	succinyl-CoA synthetase, beta subunit [Xylella fastidiosa 9a5c]	71	41133	5	10.6	1	1039.04	2076.06	2	2076.06	-0.0074	0	70.95	3.3e-06	IQTLNVDFVEGLQPYQGR
gi|9106280	enolase [Xylella fastidiosa 9a5c]	67	49632	2	3.3	1	785.923	1569.83	2	1569.84	-0.0048	0	46.6	0.00093	SNVEALDAILEAIGR
gi|9106280	enolase [Xylella fastidiosa 9a5c]	67	49632	2	3.3	1	785.923	1569.83	2	1569.84	-0.0048	0	49.79	0.00044	SNVEALDAILEAIGR
gi|9105185	hypothetical protein XF_0357 [Xylella fastidiosa 9a5c]	57	42541	2	4.7	1	995.503	1988.99	2	1988.99	-0.0039	0	38.93	0.0047	DTTDLFLGDDLPAIDQIK
gi|9105185	hypothetical protein XF_0357 [Xylella fastidiosa 9a5c]	57	42541	2	4.7	1	995.503	1988.99	2	1988.99	-0.0039	0	34.33	0.013	DTTDLFLGDDLPAIDQIK
gi|9107751	fimbrial protein [Xylella fastidiosa 9a5c]	55	15253	2	14.2	1	784.918	1567.82	2	1567.83	-0.0094	0	55.39	0.00015	IADGQAATTPNAIGLR
gi|9107751	fimbrial protein [Xylella fastidiosa 9a5c]	55	15253	2	14.2	1	697.71	2090.11	3	2090.12	-0.0138	1	13.75	1	IADGQAATTPNAIGLRAPTPR
gi|9105814	hypothetical protein XF_0898 [Xylella fastidiosa 9a5c]	51	13137	3	17.9	1	479.792	957.569	2	957.572	-0.0029	1	5.03	18	RTQLITAR
gi|9105814	hypothetical protein XF_0898 [Xylella fastidiosa 9a5c]	51	13137	3	17.9	1	479.792	957.57	2	957.572	-0.0021	1	15.48	1.6	RTQLITAR
gi|9105814	hypothetical protein XF_0898 [Xylella fastidiosa 9a5c]	51	13137	3	17.9	1	753.871	1505.73	2	1505.74	-0.0086	0	50.65	0.00046	IDAFEQQVTEQAK
gi|9105815	hypothetical protein XF_0899 [Xylella fastidiosa 9a5c]	50	7156	2	14.5	1	545.295	1088.58	2	1088.58	-0.006	1	50.49	0.00057	TIKNDITER
gi|9105815	hypothetical protein XF_0899 [Xylella fastidiosa 9a5c]	50	7156	2	14.5	1	545.297	1088.58	2	1088.58	-0.0026	1	3.29	30	TIKNDITER
gi|9107757	succinyl-CoA synthetase, alpha subunit [Xylella fastidiosa 9a5c]	35	29710	1	4.8	1	649.866	1297.72	2	1297.72	-0.0056	0	34.66	0.014	SPGDLGAAIASLVK
gi|9105892	hypothetical protein XF_0964 [Xylella fastidiosa 9a5c]	33	19010	5	14.6	1	618.313	1234.61	2	1234.62	-0.0037	0	32.66	0.031	SGTGSAISVVDSR
gi|9105892	hypothetical protein XF_0964 [Xylella fastidiosa 9a5c]	33	19010	5	14.6	1	618.313	1234.61	2	1234.62	-0.0037	0	22.15	0.35	SGTGSAISVVDSR
gi|9105892	hypothetical protein XF_0964 [Xylella fastidiosa 9a5c]	33	19010	5	14.6	1	618.314	1234.61	2	1234.62	-0.0027	0	7.44	10	SGTGSAISVVDSR
gi|9105892	hypothetical protein XF_0964 [Xylella fastidiosa 9a5c]	33	19010	5	14.6	1	618.314	1234.61	2	1234.62	-0.0027	0	5.75	15	SGTGSAISVVDSR
gi|9105892	hypothetical protein XF_0964 [Xylella fastidiosa 9a5c]	33	19010	5	14.6	1	685.4	1368.79	2	1368.79	0	0	15.2	1.1	ALVDIPDVIISSK
gi|9106794	2,5-dichloro-2,5-cyclohexadiene-1,4-diol dehydrogenase [Xylella fastidiosa 9a5c]	31	26208	2	5.9	1	784.918	1567.82	2	1567.83	-0.0098	0	30.7	0.043	VNAVNPGTIDTQIAR
gi|9106794	2,5-dichloro-2,5-cyclohexadiene-1,4-diol dehydrogenase [Xylella fastidiosa 9a5c]	31	26208	2	5.9	1	784.918	1567.82	2	1567.83	-0.0098	0	8.19	7.7	VNAVNPGTIDTQIAR
gi|9106768	hypothetical protein XF_1704 [Xylella fastidiosa 9a5c]	16	42594	4	5.9	1	866.759	2597.25	3	2597.33	-0.0795	1	6.92	3	VTTTGYEAERLETIIATLQEGFR
gi|9106768	hypothetical protein XF_1704 [Xylella fastidiosa 9a5c]	16	42594	4	5.9	1	866.759	2597.26	3	2597.33	-0.0777	1	6.8	3.1	VTTTGYEAERLETIIATLQEGFR
gi|9106768	hypothetical protein XF_1704 [Xylella fastidiosa 9a5c]	16	42594	4	5.9	1	1299.64	2597.27	2	2597.33	-0.0648	1	15.6	0.4	VTTTGYEAERLETIIATLQEGFR
gi|9106768	hypothetical protein XF_1704 [Xylella fastidiosa 9a5c]	16	42594	4	5.9	1	1299.64	2597.27	2	2597.33	-0.0638	1	1.54	10	VTTTGYEAERLETIIATLQEGFR

## Sheet: 20.1
strain 9a5c
20 days, replicate 1
prot_acc	prot_desc	prot_score	prot_mass	prot_matches	prot_cover	pep_rank	pep_exp_mz	pep_exp_mr	pep_exp_z	pep_calc_mr	pep_delta	pep_miss	pep_score	pep_expect	pep_seq
gi|9104858	fimbrial subunit precursor [Xylella fastidiosa 9a5c]	848	19348	36	52.7	1	866.431	2596.27	3	2596.3	-0.0238	0	55.32	6.5e-05	TCTINGGTPNFSVTLPTVSFNTLR
gi|9104858	fimbrial subunit precursor [Xylella fastidiosa 9a5c]	848	19348	36	52.7	1	866.431	2596.27	3	2596.3	-0.0238	0	39.83	0.0023	TCTINGGTPNFSVTLPTVSFNTLR
gi|9104858	fimbrial subunit precursor [Xylella fastidiosa 9a5c]	848	19348	36	52.7	1	866.431	2596.27	3	2596.3	-0.0236	0	34.17	0.0085	TCTINGGTPNFSVTLPTVSFNTLR
gi|9104858	fimbrial subunit precursor [Xylella fastidiosa 9a5c]	848	19348	36	52.7	1	866.431	2596.27	3	2596.3	-0.0236	0	12.69	1.2	TCTINGGTPNFSVTLPTVSFNTLR
gi|9104858	fimbrial subunit precursor [Xylella fastidiosa 9a5c]	848	19348	36	52.7	1	866.431	2596.27	3	2596.3	-0.0236	0	18.03	0.35	TCTINGGTPNFSVTLPTVSFNTLR
gi|9104858	fimbrial subunit precursor [Xylella fastidiosa 9a5c]	848	19348	36	52.7	1	1299.15	2596.28	2	2596.3	-0.0157	0	15.31	0.76	TCTINGGTPNFSVTLPTVSFNTLR
gi|9104858	fimbrial subunit precursor [Xylella fastidiosa 9a5c]	848	19348	36	52.7	1	1299.15	2596.28	2	2596.3	-0.0149	0	50.83	0.00021	TCTINGGTPNFSVTLPTVSFNTLR
gi|9104858	fimbrial subunit precursor [Xylella fastidiosa 9a5c]	848	19348	36	52.7	1	1299.15	2596.28	2	2596.3	-0.0149	0	51.47	0.00018	TCTINGGTPNFSVTLPTVSFNTLR
gi|9104858	fimbrial subunit precursor [Xylella fastidiosa 9a5c]	848	19348	36	52.7	1	1299.15	2596.29	2	2596.3	-0.0089	0	57.57	4.4e-05	TCTINGGTPNFSVTLPTVSFNTLR
gi|9104858	fimbrial subunit precursor [Xylella fastidiosa 9a5c]	848	19348	36	52.7	1	1299.15	2596.29	2	2596.3	-0.0089	0	72.41	1.4e-06	TCTINGGTPNFSVTLPTVSFNTLR
gi|9104858	fimbrial subunit precursor [Xylella fastidiosa 9a5c]	848	19348	36	52.7	1	987.214	2958.62	3	2958.65	-0.0291	0	15.27	0.19	LINQAPTASAATNVQVQLLGSNGLQIPIK
gi|9104858	fimbrial subunit precursor [Xylella fastidiosa 9a5c]	848	19348	36	52.7	1	987.214	2958.62	3	2958.65	-0.0291	0	17.7	0.11	LINQAPTASAATNVQVQLLGSNGLQIPIK
gi|9104858	fimbrial subunit precursor [Xylella fastidiosa 9a5c]	848	19348	36	52.7	1	987.215	2958.62	3	2958.65	-0.0272	0	65.56	1.8e-06	LINQAPTASAATNVQVQLLGSNGLQIPIK
gi|9104858	fimbrial subunit precursor [Xylella fastidiosa 9a5c]	848	19348	36	52.7	1	987.215	2958.62	3	2958.65	-0.0272	0	117.75	1.1e-11	LINQAPTASAATNVQVQLLGSNGLQIPIK
gi|9104858	fimbrial subunit precursor [Xylella fastidiosa 9a5c]	848	19348	36	52.7	1	987.215	2958.62	3	2958.65	-0.0272	0	72.09	4e-07	LINQAPTASAATNVQVQLLGSNGLQIPIK
gi|9104858	fimbrial subunit precursor [Xylella fastidiosa 9a5c]	848	19348	36	52.7	1	987.215	2958.62	3	2958.65	-0.0263	0	80.83	5.4e-08	LINQAPTASAATNVQVQLLGSNGLQIPIK
gi|9104858	fimbrial subunit precursor [Xylella fastidiosa 9a5c]	848	19348	36	52.7	1	987.217	2958.63	3	2958.65	-0.0208	0	98.69	7.3e-10	LINQAPTASAATNVQVQLLGSNGLQIPIK
gi|9104858	fimbrial subunit precursor [Xylella fastidiosa 9a5c]	848	19348	36	52.7	1	1480.33	2958.64	2	2958.65	-0.0061	0	2.41	2.1	LINQAPTASAATNVQVQLLGSNGLQIPIK
gi|9104858	fimbrial subunit precursor [Xylella fastidiosa 9a5c]	848	19348	36	52.7	1	1004.17	3009.48	3	3009.5	-0.0217	1	27	0.024	TCTINGGTPNFSVTLPTVSFNTLREAGR
gi|9104858	fimbrial subunit precursor [Xylella fastidiosa 9a5c]	848	19348	36	52.7	1	1004.17	3009.48	3	3009.5	-0.0217	1	15.17	0.37	TCTINGGTPNFSVTLPTVSFNTLREAGR
gi|9104858	fimbrial subunit precursor [Xylella fastidiosa 9a5c]	848	19348	36	52.7	1	1004.17	3009.48	3	3009.5	-0.0175	1	30.88	0.01	TCTINGGTPNFSVTLPTVSFNTLREAGR
gi|9104858	fimbrial subunit precursor [Xylella fastidiosa 9a5c]	848	19348	36	52.7	1	1023.51	3067.52	3	3067.54	-0.0232	1	57.11	3.5e-05	VTDRTCTINGGTPNFSVTLPTVSFNTLR
gi|9104858	fimbrial subunit precursor [Xylella fastidiosa 9a5c]	848	19348	36	52.7	1	1023.52	3067.52	3	3067.54	-0.016	1	33.83	0.0074	VTDRTCTINGGTPNFSVTLPTVSFNTLR
gi|9104858	fimbrial subunit precursor [Xylella fastidiosa 9a5c]	848	19348	36	52.7	1	1023.52	3067.52	3	3067.54	-0.016	1	29.57	0.02	VTDRTCTINGGTPNFSVTLPTVSFNTLR
gi|9104858	fimbrial subunit precursor [Xylella fastidiosa 9a5c]	848	19348	36	52.7	1	1144.21	3429.61	3	3429.64	-0.0257	0	74.37	5.3e-07	TPFTIELTNCTAGSTVATYFEPGPAVDINTSR
gi|9104858	fimbrial subunit precursor [Xylella fastidiosa 9a5c]	848	19348	36	52.7	1	1144.21	3429.62	3	3429.64	-0.0242	0	73.1	7.1e-07	TPFTIELTNCTAGSTVATYFEPGPAVDINTSR
gi|9104858	fimbrial subunit precursor [Xylella fastidiosa 9a5c]	848	19348	36	52.7	1	1144.21	3429.62	3	3429.64	-0.0224	0	42.04	0.00093	TPFTIELTNCTAGSTVATYFEPGPAVDINTSR
gi|9104858	fimbrial subunit precursor [Xylella fastidiosa 9a5c]	848	19348	36	52.7	1	1144.21	3429.62	3	3429.64	-0.0215	0	56.4	3.4e-05	TPFTIELTNCTAGSTVATYFEPGPAVDINTSR
gi|9104858	fimbrial subunit precursor [Xylella fastidiosa 9a5c]	848	19348	36	52.7	1	1144.21	3429.62	3	3429.64	-0.0215	0	54.43	5.4e-05	TPFTIELTNCTAGSTVATYFEPGPAVDINTSR
gi|9104858	fimbrial subunit precursor [Xylella fastidiosa 9a5c]	848	19348	36	52.7	1	1144.21	3429.62	3	3429.64	-0.0209	0	5.32	4.4	TPFTIELTNCTAGSTVATYFEPGPAVDINTSR
gi|9104858	fimbrial subunit precursor [Xylella fastidiosa 9a5c]	848	19348	36	52.7	1	1277.29	3828.84	3	3828.86	-0.0249	1	17.83	0.12	TAARTPFTIELTNCTAGSTVATYFEPGPAVDINTSR
gi|9104858	fimbrial subunit precursor [Xylella fastidiosa 9a5c]	848	19348	36	52.7	1	1277.29	3828.84	3	3828.86	-0.0249	1	10.06	0.73	TAARTPFTIELTNCTAGSTVATYFEPGPAVDINTSR
gi|9104858	fimbrial subunit precursor [Xylella fastidiosa 9a5c]	848	19348	36	52.7	1	1277.29	3828.84	3	3828.86	-0.0249	1	2.9	3.8	TAARTPFTIELTNCTAGSTVATYFEPGPAVDINTSR
gi|9104858	fimbrial subunit precursor [Xylella fastidiosa 9a5c]	848	19348	36	52.7	1	1277.29	3828.84	3	3828.86	-0.0237	1	15.75	0.2	TAARTPFTIELTNCTAGSTVATYFEPGPAVDINTSR
gi|9104858	fimbrial subunit precursor [Xylella fastidiosa 9a5c]	848	19348	36	52.7	1	1277.29	3828.85	3	3828.86	-0.0147	1	19.28	0.096	TAARTPFTIELTNCTAGSTVATYFEPGPAVDINTSR
gi|9104858	fimbrial subunit precursor [Xylella fastidiosa 9a5c]	848	19348	36	52.7	1	1277.29	3828.85	3	3828.86	-0.0147	1	15.84	0.21	TAARTPFTIELTNCTAGSTVATYFEPGPAVDINTSR
gi|9105169	outer membrane protein [Xylella fastidiosa 9a5c]	660	42433	23	31.6	1	487.258	972.501	2	972.499	0.0023	1	7.64	14	RTELNVQN
gi|9105169	outer membrane protein [Xylella fastidiosa 9a5c]	660	42433	23	31.6	1	487.258	972.501	2	972.499	0.0023	1	10.08	7.7	RTELNVQN
gi|9105169	outer membrane protein [Xylella fastidiosa 9a5c]	660	42433	23	31.6	1	541.338	1080.66	2	1080.67	-0.0046	0	33.19	0.011	LRPDAVAVLK
gi|9105169	outer membrane protein [Xylella fastidiosa 9a5c]	660	42433	23	31.6	1	541.338	1080.66	2	1080.67	-0.0046	0	38.04	0.0036	LRPDAVAVLK
gi|9105169	outer membrane protein [Xylella fastidiosa 9a5c]	660	42433	23	31.6	1	556.307	1110.6	2	1110.6	-0.0047	0	13.35	2.5	QPVAGVAAPSSK
gi|9105169	outer membrane protein [Xylella fastidiosa 9a5c]	660	42433	23	31.6	1	563.814	1125.61	2	1125.62	-0.0044	1	5.01	16	AKVVYDYLR
gi|9105169	outer membrane protein [Xylella fastidiosa 9a5c]	660	42433	23	31.6	1	612.32	1222.62	2	1222.63	-0.006	0	32.06	0.021	VGAGLQTTFSSR
gi|9105169	outer membrane protein [Xylella fastidiosa 9a5c]	660	42433	23	31.6	1	612.32	1222.62	2	1222.63	-0.006	0	37.69	0.0058	VGAGLQTTFSSR
gi|9105169	outer membrane protein [Xylella fastidiosa 9a5c]	660	42433	23	31.6	1	747.399	1492.78	2	1492.79	-0.0095	0	27.2	0.091	LTNDAPFFTLGIGK
gi|9105169	outer membrane protein [Xylella fastidiosa 9a5c]	660	42433	23	31.6	1	747.4	1492.79	2	1492.79	-0.0073	0	70.11	4.6e-06	LTNDAPFFTLGIGK
gi|9105169	outer membrane protein [Xylella fastidiosa 9a5c]	660	42433	23	31.6	1	804.416	1606.82	2	1606.83	-0.0084	0	65.75	1.4e-05	GWNPYLLLGAGYQR
gi|9105169	outer membrane protein [Xylella fastidiosa 9a5c]	660	42433	23	31.6	1	804.416	1606.82	2	1606.83	-0.0081	0	54.72	0.00017	GWNPYLLLGAGYQR
gi|9105169	outer membrane protein [Xylella fastidiosa 9a5c]	660	42433	23	31.6	1	946.889	1891.76	2	1891.78	-0.0183	0	99.71	4.3e-10	SEEEFDNTPNANSPGER
gi|9105169	outer membrane protein [Xylella fastidiosa 9a5c]	660	42433	23	31.6	1	946.889	1891.76	2	1891.78	-0.0183	0	126.04	1e-12	SEEEFDNTPNANSPGER
gi|9105169	outer membrane protein [Xylella fastidiosa 9a5c]	660	42433	23	31.6	1	946.892	1891.77	2	1891.78	-0.0131	0	77.16	8.4e-08	SEEEFDNTPNANSPGER
gi|9105169	outer membrane protein [Xylella fastidiosa 9a5c]	660	42433	23	31.6	1	946.893	1891.77	2	1891.78	-0.0097	0	80.95	3.6e-08	SEEEFDNTPNANSPGER
gi|9105169	outer membrane protein [Xylella fastidiosa 9a5c]	660	42433	23	31.6	1	632.038	1893.09	3	1893.1	-0.0128	1	2.43	9.6	LRPDAVAVLKEATEILR
gi|9105169	outer membrane protein [Xylella fastidiosa 9a5c]	660	42433	23	31.6	1	632.038	1893.09	3	1893.1	-0.0128	1	6.56	3.7	LRPDAVAVLKEATEILR
gi|9105169	outer membrane protein [Xylella fastidiosa 9a5c]	660	42433	23	31.6	1	632.04	1893.1	3	1893.1	-0.0073	1	8.99	2	LRPDAVAVLKEATEILR
gi|9105169	outer membrane protein [Xylella fastidiosa 9a5c]	660	42433	23	31.6	1	1191.1	2380.18	2	2380.19	-0.0067	0	64.81	9.2e-06	FINPVWSIDGTLNYQNPQFK
gi|9105169	outer membrane protein [Xylella fastidiosa 9a5c]	660	42433	23	31.6	1	1191.1	2380.18	2	2380.19	-0.0067	0	73.13	1.4e-06	FINPVWSIDGTLNYQNPQFK
gi|9105169	outer membrane protein [Xylella fastidiosa 9a5c]	660	42433	23	31.6	1	1191.1	2380.18	2	2380.19	-0.0067	0	65.22	8.4e-06	FINPVWSIDGTLNYQNPQFK
gi|9105169	outer membrane protein [Xylella fastidiosa 9a5c]	660	42433	23	31.6	1	1191.1	2380.18	2	2380.19	-0.0067	0	58.82	3.7e-05	FINPVWSIDGTLNYQNPQFK
gi|9105964	serine protease [Xylella fastidiosa 9a5c]	521	95269	17	16.8	1	498.754	995.494	2	995.492	0.0013	0	16.78	0.85	VFSSAAESAK
gi|9105964	serine protease [Xylella fastidiosa 9a5c]	521	95269	17	16.8	1	498.754	995.494	2	995.492	0.0013	0	2.08	25	VFSSAAESAK
gi|9105964	serine protease [Xylella fastidiosa 9a5c]	521	95269	17	16.8	1	528.808	1055.6	2	1055.61	-0.0067	1	31.85	0.026	GGELQVLGKR
gi|9105964	serine protease [Xylella fastidiosa 9a5c]	521	95269	17	16.8	1	558.794	1115.57	2	1115.58	-0.0024	0	35.96	0.012	VNADMIAAGVR
gi|9105964	serine protease [Xylella fastidiosa 9a5c]	521	95269	17	16.8	1	655.325	1308.64	2	1308.64	-0.0061	0	17.95	0.85	VHLDGTNTEPAR
gi|9105964	serine protease [Xylella fastidiosa 9a5c]	521	95269	17	16.8	1	683.83	1365.65	2	1365.65	-0.0066	0	58.75	5.9e-05	VQGDYTQLETGR
gi|9105964	serine protease [Xylella fastidiosa 9a5c]	521	95269	17	16.8	1	683.831	1365.65	2	1365.65	-0.0045	0	59.04	5.6e-05	VQGDYTQLETGR
gi|9105964	serine protease [Xylella fastidiosa 9a5c]	521	95269	17	16.8	1	753.38	1504.75	2	1504.75	-0.0067	0	64.54	1.6e-05	STWGNDITGSGGLIK
gi|9105964	serine protease [Xylella fastidiosa 9a5c]	521	95269	17	16.8	1	792.408	1582.8	2	1582.81	-0.0093	0	113.08	2e-10	LTYGANNAYVTLQR
gi|9105964	serine protease [Xylella fastidiosa 9a5c]	521	95269	17	16.8	1	792.408	1582.8	2	1582.81	-0.0082	0	119.43	4.6e-11	LTYGANNAYVTLQR
gi|9105964	serine protease [Xylella fastidiosa 9a5c]	521	95269	17	16.8	1	904.968	1807.92	2	1807.93	-0.0105	0	78	6.2e-07	LPSLPTVEGGASPADLER
gi|9105964	serine protease [Xylella fastidiosa 9a5c]	521	95269	17	16.8	1	904.968	1807.92	2	1807.93	-0.0105	0	75.07	1.2e-06	LPSLPTVEGGASPADLER
gi|9105964	serine protease [Xylella fastidiosa 9a5c]	521	95269	17	16.8	1	904.97	1807.92	2	1807.93	-0.0066	0	10.87	3.2	LPSLPTVEGGASPADLER
gi|9105964	serine protease [Xylella fastidiosa 9a5c]	521	95269	17	16.8	1	616.663	1846.97	3	1846.98	-0.0121	1	3.19	14	FGGALSNAGTLELGKDGLK
gi|9105964	serine protease [Xylella fastidiosa 9a5c]	521	95269	17	16.8	1	740.684	2219.03	3	2219.05	-0.0197	1	2.45	14	VFSSAAESAKEGSISGNFFER
gi|9105964	serine protease [Xylella fastidiosa 9a5c]	521	95269	17	16.8	1	1162.51	2323.01	2	2323.01	-0.0019	0	63.05	3.4e-06	IQNNSWGYESEDTGGEPVWR
gi|9105964	serine protease [Xylella fastidiosa 9a5c]	521	95269	17	16.8	1	1162.51	2323.01	2	2323.01	-0.0019	0	59.39	7.9e-06	IQNNSWGYESEDTGGEPVWR
gi|9107389	conserved hypothetical protein [Xylella fastidiosa 9a5c]	505	103651	22	17.6	1	658.807	1315.6	2	1315.6	-0.0042	0	25.43	0.11	SESFNDFITTR
gi|9107389	conserved hypothetical protein [Xylella fastidiosa 9a5c]	505	103651	22	17.6	1	658.81	1315.61	2	1315.6	0.0008	0	68.94	5.2e-06	SESFNDFITTR
gi|9107389	conserved hypothetical protein [Xylella fastidiosa 9a5c]	505	103651	22	17.6	1	658.81	1315.61	2	1315.6	0.0008	0	41.81	0.0027	SESFNDFITTR
gi|9107389	conserved hypothetical protein [Xylella fastidiosa 9a5c]	505	103651	22	17.6	1	725.345	1448.68	2	1448.68	-0.0025	1	6.06	10	SKYDVSGSTNTYK
gi|9107389	conserved hypothetical protein [Xylella fastidiosa 9a5c]	505	103651	22	17.6	1	863.932	1725.85	2	1725.86	-0.0087	0	25.91	0.084	SSTQIAPSGTFFNELK
gi|9107389	conserved hypothetical protein [Xylella fastidiosa 9a5c]	505	103651	22	17.6	1	912.025	1822.03	2	1822.05	-0.0102	0	63.58	7.7e-06	GIQETPDITIIPTALIK
gi|9107389	conserved hypothetical protein [Xylella fastidiosa 9a5c]	505	103651	22	17.6	1	912.026	1822.04	2	1822.05	-0.0077	0	83.98	7e-08	GIQETPDITIIPTALIK
gi|9107389	conserved hypothetical protein [Xylella fastidiosa 9a5c]	505	103651	22	17.6	1	912.026	1822.04	2	1822.05	-0.0077	0	83.29	8.3e-08	GIQETPDITIIPTALIK
gi|9107389	conserved hypothetical protein [Xylella fastidiosa 9a5c]	505	103651	22	17.6	1	964.552	1927.09	2	1927.1	-0.0127	0	48.73	0.00023	ELFLESAVPLLANTGILK
gi|9107389	conserved hypothetical protein [Xylella fastidiosa 9a5c]	505	103651	22	17.6	1	964.552	1927.09	2	1927.1	-0.0127	0	35.41	0.0049	ELFLESAVPLLANTGILK
gi|9107389	conserved hypothetical protein [Xylella fastidiosa 9a5c]	505	103651	22	17.6	1	964.553	1927.09	2	1927.1	-0.0119	0	7.66	2.9	ELFLESAVPLLANTGILK
gi|9107389	conserved hypothetical protein [Xylella fastidiosa 9a5c]	505	103651	22	17.6	1	964.553	1927.09	2	1927.1	-0.0119	0	8.63	2.3	ELFLESAVPLLANTGILK
gi|9107389	conserved hypothetical protein [Xylella fastidiosa 9a5c]	505	103651	22	17.6	1	964.554	1927.09	2	1927.1	-0.0096	0	27.55	0.027	ELFLESAVPLLANTGILK
gi|9107389	conserved hypothetical protein [Xylella fastidiosa 9a5c]	505	103651	22	17.6	1	964.554	1927.09	2	1927.1	-0.0096	0	32.89	0.0079	ELFLESAVPLLANTGILK
gi|9107389	conserved hypothetical protein [Xylella fastidiosa 9a5c]	505	103651	22	17.6	1	1161.09	2320.16	2	2320.17	-0.0089	0	61.83	1.2e-05	NSTTGDLFLGSNPATSGLVLNSR
gi|9107389	conserved hypothetical protein [Xylella fastidiosa 9a5c]	505	103651	22	17.6	1	1161.09	2320.16	2	2320.17	-0.0089	0	99.77	1.9e-09	NSTTGDLFLGSNPATSGLVLNSR
gi|9107389	conserved hypothetical protein [Xylella fastidiosa 9a5c]	505	103651	22	17.6	1	1161.09	2320.16	2	2320.17	-0.0063	0	57	3.6e-05	NSTTGDLFLGSNPATSGLVLNSR
gi|9107389	conserved hypothetical protein [Xylella fastidiosa 9a5c]	505	103651	22	17.6	1	1161.09	2320.16	2	2320.17	-0.0063	0	63.43	8.2e-06	NSTTGDLFLGSNPATSGLVLNSR
gi|9107389	conserved hypothetical protein [Xylella fastidiosa 9a5c]	505	103651	22	17.6	1	1182.57	2363.12	2	2363.12	-0.0039	0	22.44	0.12	EIGASNILTACALTNDANLCSR
gi|9107389	conserved hypothetical protein [Xylella fastidiosa 9a5c]	505	103651	22	17.6	1	844.068	2529.18	3	2529.2	-0.022	0	30.78	0.012	TNAPNLYNYAPVNYYQRPDTR
gi|9107389	conserved hypothetical protein [Xylella fastidiosa 9a5c]	505	103651	22	17.6	1	899.412	2695.22	3	2695.23	-0.0171	0	42.58	0.00061	TADSNTQAGNFAGSGGPTSNVDNSISVK
gi|9107389	conserved hypothetical protein [Xylella fastidiosa 9a5c]	505	103651	22	17.6	1	899.412	2695.22	3	2695.23	-0.0171	0	17.44	0.2	TADSNTQAGNFAGSGGPTSNVDNSISVK
gi|9106588	peptidoglycan-associated outer membrane lipoprotein precursor [Xylella fastidiosa 9a5c]	452	15815	13	60.8	1	465.26	928.505	2	928.509	-0.0044	0	15.58	2.2	INVVQSNR
gi|9106588	peptidoglycan-associated outer membrane lipoprotein precursor [Xylella fastidiosa 9a5c]	452	15815	13	60.8	1	498.245	994.476	2	994.472	0.0041	0	31.61	0.034	DSYDIQVR
gi|9106588	peptidoglycan-associated outer membrane lipoprotein precursor [Xylella fastidiosa 9a5c]	452	15815	13	60.8	1	498.245	994.476	2	994.472	0.0041	0	35.96	0.012	DSYDIQVR
gi|9106588	peptidoglycan-associated outer membrane lipoprotein precursor [Xylella fastidiosa 9a5c]	452	15815	13	60.8	1	771.426	1540.84	2	1540.85	-0.0091	0	104.83	1.3e-09	VIVVNQADLGGVTEK
gi|9106588	peptidoglycan-associated outer membrane lipoprotein precursor [Xylella fastidiosa 9a5c]	452	15815	13	60.8	1	771.426	1540.84	2	1540.85	-0.0082	0	21.77	0.27	VIVVNQADLGGVTEK
gi|9106588	peptidoglycan-associated outer membrane lipoprotein precursor [Xylella fastidiosa 9a5c]	452	15815	13	60.8	1	771.426	1540.84	2	1540.85	-0.0082	0	12.15	2.4	VIVVNQADLGGVTEK
gi|9106588	peptidoglycan-associated outer membrane lipoprotein precursor [Xylella fastidiosa 9a5c]	452	15815	13	60.8	1	773.85	1545.69	2	1545.7	-0.0101	0	16.25	0.73	LGYGGGYGGGYNQQR
gi|9106588	peptidoglycan-associated outer membrane lipoprotein precursor [Xylella fastidiosa 9a5c]	452	15815	13	60.8	1	773.85	1545.69	2	1545.7	-0.0099	0	88.29	4.6e-08	LGYGGGYGGGYNQQR
gi|9106588	peptidoglycan-associated outer membrane lipoprotein precursor [Xylella fastidiosa 9a5c]	452	15815	13	60.8	1	773.851	1545.69	2	1545.7	-0.0096	0	78.71	4.1e-07	LGYGGGYGGGYNQQR
gi|9106588	peptidoglycan-associated outer membrane lipoprotein precursor [Xylella fastidiosa 9a5c]	452	15815	13	60.8	1	773.851	1545.69	2	1545.7	-0.0096	0	114.28	1.1e-10	LGYGGGYGGGYNQQR
gi|9106588	peptidoglycan-associated outer membrane lipoprotein precursor [Xylella fastidiosa 9a5c]	452	15815	13	60.8	1	854.984	1707.95	2	1707.96	-0.0093	0	75.84	8.9e-07	SAPTGVGAIIGGVVGAVAGR
gi|9106588	peptidoglycan-associated outer membrane lipoprotein precursor [Xylella fastidiosa 9a5c]	452	15815	13	60.8	1	854.985	1707.95	2	1707.96	-0.0083	0	93.74	1.4e-08	SAPTGVGAIIGGVVGAVAGR
gi|9106588	peptidoglycan-associated outer membrane lipoprotein precursor [Xylella fastidiosa 9a5c]	452	15815	13	60.8	1	861.779	2582.32	3	2582.34	-0.0246	0	6.92	3.4	GNQNISTLGGVAAGALAGNTIQNNVTK
gi|9106622	hypothetical protein XF_1577 [Xylella fastidiosa 9a5c]	151	36489	13	25.1	1	556.736	1111.46	2	1111.46	-0.0029	0	33.39	0.01	ADAAMDAYER
gi|9106622	hypothetical protein XF_1577 [Xylella fastidiosa 9a5c]	151	36489	13	25.1	1	556.739	1111.46	2	1111.46	0.002	0	25.74	0.073	ADAAMDAYER
gi|9106622	hypothetical protein XF_1577 [Xylella fastidiosa 9a5c]	151	36489	13	25.1	1	564.736	1127.46	2	1127.46	0.0032	0	2.55	11	ADAAMDAYER
gi|9106622	hypothetical protein XF_1577 [Xylella fastidiosa 9a5c]	151	36489	13	25.1	1	576.805	1151.6	2	1151.6	-0.0051	1	4.05	23	AMVYTKNPTK
gi|9106622	hypothetical protein XF_1577 [Xylella fastidiosa 9a5c]	151	36489	13	25.1	1	590.311	1178.61	2	1178.61	-0.0048	0	29.55	0.067	VMNYLVSTPR
gi|9106622	hypothetical protein XF_1577 [Xylella fastidiosa 9a5c]	151	36489	13	25.1	1	735.342	1468.67	2	1468.68	-0.0091	0	73.2	1.4e-06	TGYGLETAGEGGTTR
gi|9106622	hypothetical protein XF_1577 [Xylella fastidiosa 9a5c]	151	36489	13	25.1	1	735.342	1468.67	2	1468.68	-0.0091	0	56.95	6e-05	TGYGLETAGEGGTTR
gi|9106622	hypothetical protein XF_1577 [Xylella fastidiosa 9a5c]	151	36489	13	25.1	1	735.344	1468.67	2	1468.68	-0.0061	0	27.16	0.06	TGYGLETAGEGGTTR
gi|9106622	hypothetical protein XF_1577 [Xylella fastidiosa 9a5c]	151	36489	13	25.1	1	753.375	1504.73	2	1504.74	-0.0065	0	54.22	0.00017	GEDIPTVDVAYAQK
gi|9106622	hypothetical protein XF_1577 [Xylella fastidiosa 9a5c]	151	36489	13	25.1	1	753.375	1504.74	2	1504.74	-0.0053	0	24.49	0.16	GEDIPTVDVAYAQK
gi|9106622	hypothetical protein XF_1577 [Xylella fastidiosa 9a5c]	151	36489	13	25.1	1	648.319	1941.94	3	1941.95	-0.0193	1	0.74	29	HSGRGEDIPTVDVAYAQK
gi|9106622	hypothetical protein XF_1577 [Xylella fastidiosa 9a5c]	151	36489	13	25.1	1	648.321	1941.94	3	1941.95	-0.0141	1	6.43	8	HSGRGEDIPTVDVAYAQK
gi|9106622	hypothetical protein XF_1577 [Xylella fastidiosa 9a5c]	151	36489	13	25.1	1	1056.54	2111.07	2	2111.08	-0.008	0	26.86	0.061	SVPVVLGTIGYDYTTEELR
gi|9107089	surface protein [Xylella fastidiosa 9a5c]	150	118490	9	8.7	1	628.8	1255.59	2	1255.59	-0.0012	0	5.24	13	STSTLSTSMWR
gi|9107089	surface protein [Xylella fastidiosa 9a5c]	150	118490	9	8.7	1	628.8	1255.59	2	1255.59	-0.0012	0	10.83	3.7	STSTLSTSMWR
gi|9107089	surface protein [Xylella fastidiosa 9a5c]	150	118490	9	8.7	1	630.823	1259.63	2	1259.64	-0.0034	0	25.26	0.13	SDTDAVNVAQLK
gi|9107089	surface protein [Xylella fastidiosa 9a5c]	150	118490	9	8.7	1	724.357	1446.7	2	1446.71	-0.0069	0	91.48	2.9e-08	TDGNTSGATVAQGLR
gi|9107089	surface protein [Xylella fastidiosa 9a5c]	150	118490	9	8.7	1	724.358	1446.7	2	1446.71	-0.0056	0	44.89	0.0013	TDGNTSGATVAQGLR
gi|9107089	surface protein [Xylella fastidiosa 9a5c]	150	118490	9	8.7	1	625.319	1872.94	3	1872.95	-0.019	1	42.46	0.0023	TVSNVADAKEATDAVNLR
gi|9107089	surface protein [Xylella fastidiosa 9a5c]	150	118490	9	8.7	1	1146.09	2290.17	2	2290.18	-0.0125	0	48.01	0.00052	GGVALGQGSLAATASGITGYDPVTK
gi|9107089	surface protein [Xylella fastidiosa 9a5c]	150	118490	9	8.7	1	1157.58	2313.15	2	2313.16	-0.0108	0	4.34	11	GWNLLASGANSSNVVPGESVDLK
gi|9107089	surface protein [Xylella fastidiosa 9a5c]	150	118490	9	8.7	1	1157.58	2313.15	2	2313.16	-0.0108	0	15.75	0.79	GWNLLASGANSSNVVPGESVDLK
gi|9105905	polyphosphate-selective porin O [Xylella fastidiosa 9a5c]	112	43746	6	13.6	1	542.761	1083.51	2	1083.5	0.0083	0	6.64	8.3	ALFDQDYGR
gi|9105905	polyphosphate-selective porin O [Xylella fastidiosa 9a5c]	112	43746	6	13.6	1	542.761	1083.51	2	1083.5	0.0083	0	7.24	7.2	ALFDQDYGR
gi|9105905	polyphosphate-selective porin O [Xylella fastidiosa 9a5c]	112	43746	6	13.6	1	609.81	1217.61	2	1217.61	-0.0013	0	24.39	0.15	TPVGMEALASSR
gi|9105905	polyphosphate-selective porin O [Xylella fastidiosa 9a5c]	112	43746	6	13.6	1	743.364	1484.71	2	1484.72	-0.0095	0	45.09	0.0014	DLQGDNPGTTQAIR
gi|9105905	polyphosphate-selective porin O [Xylella fastidiosa 9a5c]	112	43746	6	13.6	1	743.365	1484.71	2	1484.72	-0.007	0	92.1	2.7e-08	DLQGDNPGTTQAIR
gi|9105905	polyphosphate-selective porin O [Xylella fastidiosa 9a5c]	112	43746	6	13.6	1	963.476	1924.94	2	1924.94	0.0018	0	2.81	15	AGSFMEAALPVQSIYEGR
gi|9106937	serine protease [Xylella fastidiosa 9a5c]	104	105536	7	5.2	1	622.345	1242.67	2	1242.68	-0.0008	0	6.64	15	LINADMIAAGVR
gi|9106937	serine protease [Xylella fastidiosa 9a5c]	104	105536	7	5.2	1	622.345	1242.67	2	1242.68	-0.0008	0	0.75	57	LINADMIAAGVR
gi|9106937	serine protease [Xylella fastidiosa 9a5c]	104	105536	7	5.2	1	659.298	1316.58	2	1316.58	-0.0037	0	45.73	0.00059	AEGSPSAADDLER
gi|9106937	serine protease [Xylella fastidiosa 9a5c]	104	105536	7	5.2	1	659.298	1316.58	2	1316.58	-0.0022	0	75.72	6.1e-07	AEGSPSAADDLER
gi|9106937	serine protease [Xylella fastidiosa 9a5c]	104	105536	7	5.2	1	670.804	1339.59	2	1339.6	-0.0063	0	25.83	0.071	VQGDYTQSETGR
gi|9106937	serine protease [Xylella fastidiosa 9a5c]	104	105536	7	5.2	1	670.804	1339.59	2	1339.6	-0.0059	0	29.61	0.03	VQGDYTQSETGR
gi|9106937	serine protease [Xylella fastidiosa 9a5c]	104	105536	7	5.2	1	776.391	1550.77	2	1550.77	-0.0055	0	23.51	0.23	STWFNDISGGGGLIK
gi|9106589	dihydrolipoamide dehydrogenase [Xylella fastidiosa 9a5c]	86	52429	2	2.9	1	721.88	1441.74	2	1441.75	-0.0081	0	67.58	8.4e-06	GLLADGTGVQLNER
gi|9106589	dihydrolipoamide dehydrogenase [Xylella fastidiosa 9a5c]	86	52429	2	2.9	1	721.88	1441.74	2	1441.75	-0.0081	0	41.59	0.0033	GLLADGTGVQLNER
gi|9105193	conserved hypothetical protein [Xylella fastidiosa 9a5c]	75	25904	10	20.7	1	647.304	1292.59	2	1292.6	-0.0051	0	14.54	1.4	YPIADNSTEAGR
gi|9105193	conserved hypothetical protein [Xylella fastidiosa 9a5c]	75	25904	10	20.7	1	647.304	1292.59	2	1292.6	-0.0051	0	27.4	0.075	YPIADNSTEAGR
gi|9105193	conserved hypothetical protein [Xylella fastidiosa 9a5c]	75	25904	10	20.7	1	724.382	1446.75	2	1446.76	-0.0079	0	36.48	0.011	AGAVASYLAGQGVQR
gi|9105193	conserved hypothetical protein [Xylella fastidiosa 9a5c]	75	25904	10	20.7	1	724.382	1446.75	2	1446.76	-0.0079	0	34.34	0.017	AGAVASYLAGQGVQR
gi|9105193	conserved hypothetical protein [Xylella fastidiosa 9a5c]	75	25904	10	20.7	1	770.934	1539.85	2	1539.86	-0.0075	0	29.58	0.038	DAAIGAAIGAAAGLLTGK
gi|9105193	conserved hypothetical protein [Xylella fastidiosa 9a5c]	75	25904	10	20.7	1	770.934	1539.85	2	1539.86	-0.0075	0	59.91	3.5e-05	DAAIGAAIGAAAGLLTGK
gi|9105193	conserved hypothetical protein [Xylella fastidiosa 9a5c]	75	25904	10	20.7	1	770.937	1539.86	2	1539.86	-0.0019	0	27.27	0.063	DAAIGAAIGAAAGLLTGK
gi|9105193	conserved hypothetical protein [Xylella fastidiosa 9a5c]	75	25904	10	20.7	1	770.937	1539.86	2	1539.86	-0.0019	0	13.82	1.4	DAAIGAAIGAAAGLLTGK
gi|9105193	conserved hypothetical protein [Xylella fastidiosa 9a5c]	75	25904	10	20.7	1	683.351	2047.03	3	2047.04	-0.0132	1	18.67	0.48	LSEDRAGAVASYLAGQGVQR
gi|9105193	conserved hypothetical protein [Xylella fastidiosa 9a5c]	75	25904	10	20.7	1	683.351	2047.03	3	2047.04	-0.0132	1	5.94	9	LSEDRAGAVASYLAGQGVQR
gi|9105814	hypothetical protein XF_0898 [Xylella fastidiosa 9a5c]	72	13137	7	47	1	479.79	957.566	2	957.572	-0.0058	1	18.24	0.89	RTQLITAR
gi|9105814	hypothetical protein XF_0898 [Xylella fastidiosa 9a5c]	72	13137	7	47	1	753.872	1505.73	2	1505.74	-0.0073	0	67.68	9.2e-06	IDAFEQQVTEQAK
gi|9105814	hypothetical protein XF_0898 [Xylella fastidiosa 9a5c]	72	13137	7	47	1	753.874	1505.73	2	1505.74	-0.0037	0	0.56	50	IDAFEQQVTEQAK
gi|9105814	hypothetical protein XF_0898 [Xylella fastidiosa 9a5c]	72	13137	7	47	1	1103.03	2204.05	2	2204.06	-0.0026	0	10.81	2.1	FSGMSVASFLGDFGIGNTLER
gi|9105814	hypothetical protein XF_0898 [Xylella fastidiosa 9a5c]	72	13137	7	47	1	1023.83	3068.45	3	3068.48	-0.0223	1	28.69	0.02	NYNCTQIDLELAKIDAFEQQVTEQAK
gi|9105814	hypothetical protein XF_0898 [Xylella fastidiosa 9a5c]	72	13137	7	47	1	1023.83	3068.45	3	3068.48	-0.0217	1	3.08	7.2	NYNCTQIDLELAKIDAFEQQVTEQAK
gi|9105814	hypothetical protein XF_0898 [Xylella fastidiosa 9a5c]	72	13137	7	47	1	1023.83	3068.45	3	3068.48	-0.0217	1	12.16	0.89	NYNCTQIDLELAKIDAFEQQVTEQAK
gi|9187833	conserved hypothetical protein [Xylella fastidiosa 9a5c]	64	96421	3	4.1	1	634.298	1266.58	2	1266.58	-0.0029	0	63.77	1.6e-05	SGEQAGGLEYTR
gi|9187833	conserved hypothetical protein [Xylella fastidiosa 9a5c]	64	96421	3	4.1	1	652.859	1303.7	2	1303.71	-0.0071	0	27.49	0.085	VSTVTTNSLNLR
gi|9187833	conserved hypothetical protein [Xylella fastidiosa 9a5c]	64	96421	3	4.1	1	749.325	1496.63	2	1496.64	-0.0042	0	4.94	4.4	YICPSCNNDLNK
gi|9104924	aminopeptidase A/I [Xylella fastidiosa 9a5c]	62	52147	2	4.9	1	631.301	1260.59	2	1260.59	-0.0067	0	35.9	0.011	TIEVGNTDAEGR
gi|9104924	aminopeptidase A/I [Xylella fastidiosa 9a5c]	62	52147	2	4.9	1	719.37	1436.73	2	1436.73	-0.0081	0	48.73	0.00069	LILCDALTYAER
gi|9107692	conserved hypothetical protein [Xylella fastidiosa 9a5c]	49	15294	2	15.8	1	444.247	886.48	2	886.487	-0.0069	1	17.29	1.5	KLDLDQR
gi|9107692	conserved hypothetical protein [Xylella fastidiosa 9a5c]	49	15294	2	15.8	1	777.89	1553.76	2	1553.77	-0.0076	0	53.6	0.00017	QVNSAYVDPGYITK
gi|9105409	conserved hypothetical protein [Xylella fastidiosa 9a5c]	49	114142	2	2.2	4	528.808	1055.6	2	1055.62	-0.0179	1	4.93	13	QLTLVNGRR
gi|9105409	conserved hypothetical protein [Xylella fastidiosa 9a5c]	49	114142	2	2.2	1	763.392	1524.77	2	1524.78	-0.0086	0	48.87	0.00064	SAALYSLTNTVETR
gi|9107751	fimbrial protein [Xylella fastidiosa 9a5c]	41	15253	1	10.8	1	784.921	1567.83	2	1567.83	-0.0049	0	40.89	0.0039	IADGQAATTPNAIGLR
gi|9106909	organic hydroperoxide resistance protein [Xylella fastidiosa 9a5c]	38	15004	1	9.8	1	716.864	1431.71	2	1431.72	-0.0076	0	37.86	0.0082	DGSVVSSDNVLNVK
gi|9105892	hypothetical protein XF_0964 [Xylella fastidiosa 9a5c]	37	19010	4	25.8	1	618.314	1234.61	2	1234.62	-0.0022	0	15.85	1.5	SGTGSAISVVDSR
gi|9105892	hypothetical protein XF_0964 [Xylella fastidiosa 9a5c]	37	19010	4	25.8	1	685.397	1368.78	2	1368.79	-0.007	0	15.42	1.2	ALVDIPDVIISSK
gi|9105892	hypothetical protein XF_0964 [Xylella fastidiosa 9a5c]	37	19010	4	25.8	1	685.4	1368.78	2	1368.79	-0.0015	0	19.97	0.37	ALVDIPDVIISSK
gi|9105892	hypothetical protein XF_0964 [Xylella fastidiosa 9a5c]	37	19010	4	25.8	1	1049.55	2097.08	2	2097.1	-0.0105	0	36.58	0.0052	ILPQASSIPQEQVSDSISAK
gi|9106706	conserved hypothetical protein [Xylella fastidiosa 9a5c]	36	30424	2	11.4	1	760.869	1519.72	2	1519.73	-0.004	0	35.99	0.01	GNGEGFINAENLSAK
gi|9106706	conserved hypothetical protein [Xylella fastidiosa 9a5c]	36	30424	2	11.4	1	914.462	1826.91	2	1826.92	-0.014	0	7.87	4.6	GAMQTQSIVDFVQYIK
gi|9107756	succinyl-CoA synthetase, beta subunit [Xylella fastidiosa 9a5c]	31	41133	3	5.9	1	576.769	1151.52	2	1151.52	0.0038	0	30.53	0.045	INSDDNATFR
gi|9107756	succinyl-CoA synthetase, beta subunit [Xylella fastidiosa 9a5c]	31	41133	3	5.9	1	576.769	1151.52	2	1151.52	0.0038	0	14.94	1.6	INSDDNATFR
gi|9107756	succinyl-CoA synthetase, beta subunit [Xylella fastidiosa 9a5c]	31	41133	3	5.9	1	617.312	1232.61	2	1232.62	-0.0145	0	0.67	51	IASSADEAVTAAK
gi|9105815	hypothetical protein XF_0899 [Xylella fastidiosa 9a5c]	26	7156	2	14.5	1	545.296	1088.58	2	1088.58	-0.0054	1	16.87	1.3	TIKNDITER
gi|9105815	hypothetical protein XF_0899 [Xylella fastidiosa 9a5c]	26	7156	2	14.5	1	545.297	1088.58	2	1088.58	-0.0042	1	26.09	0.16	TIKNDITER
gi|9106768	hypothetical protein XF_1704 [Xylella fastidiosa 9a5c]	22	42594	8	5.9	1	866.759	2597.26	3	2597.33	-0.0773	1	7.59	2.6	VTTTGYEAERLETIIATLQEGFR
gi|9106768	hypothetical protein XF_1704 [Xylella fastidiosa 9a5c]	22	42594	8	5.9	1	1299.64	2597.26	2	2597.33	-0.07	1	7.22	2.8	VTTTGYEAERLETIIATLQEGFR
gi|9106768	hypothetical protein XF_1704 [Xylella fastidiosa 9a5c]	22	42594	8	5.9	1	1299.64	2597.26	2	2597.33	-0.07	1	14.4	0.53	VTTTGYEAERLETIIATLQEGFR
gi|9106768	hypothetical protein XF_1704 [Xylella fastidiosa 9a5c]	22	42594	8	5.9	1	1299.64	2597.26	2	2597.33	-0.07	1	5.27	4.4	VTTTGYEAERLETIIATLQEGFR
gi|9106768	hypothetical protein XF_1704 [Xylella fastidiosa 9a5c]	22	42594	8	5.9	1	1299.64	2597.27	2	2597.33	-0.0678	1	21.8	0.097	VTTTGYEAERLETIIATLQEGFR
gi|9106768	hypothetical protein XF_1704 [Xylella fastidiosa 9a5c]	22	42594	8	5.9	1	1299.64	2597.27	2	2597.33	-0.0678	1	14.69	0.5	VTTTGYEAERLETIIATLQEGFR
gi|9106768	hypothetical protein XF_1704 [Xylella fastidiosa 9a5c]	22	42594	8	5.9	1	1299.64	2597.27	2	2597.33	-0.0678	1	14.1	0.57	VTTTGYEAERLETIIATLQEGFR
gi|9106768	hypothetical protein XF_1704 [Xylella fastidiosa 9a5c]	22	42594	8	5.9	1	866.763	2597.27	3	2597.33	-0.0671	1	6.66	3.2	VTTTGYEAERLETIIATLQEGFR
gi|9105841	DNA topoisomerase I [Xylella fastidiosa 9a5c]	19	91803	2	2.8	1	421.242	840.469	2	840.482	-0.0128	0	18.77	0.81	EAIQKPR
gi|9105841	DNA topoisomerase I [Xylella fastidiosa 9a5c]	19	91803	2	2.8	1	854.387	1706.76	2	1706.85	-0.0883	1	1.48	17	AAKTADSIYLATDPDR

[truncated: 8 more sheets: 20.2, 20.3, 30.1, 30.2, 30.3, Calcium1, Calcium2, Calcium3]
