# Supplementary material for: In vitro Determination of Extracellular Proteins from Xylella fastidiosa
Source: Front Microbiol. 2016 Dec 26;7:2090. doi: 10.3389/fmicb.2016.02090 (PMC5183587; doi:10.3389/fmicb.2016.02090)
Supplement: Supplementary file 2 [file Data_Sheet_2.XLSX]

## Sheet: Abbreviation explanation
Abbreviations used for protein and peptide identification summary tables
MASCOT report heading	explanation
prot_acc	protein accesion
prot_desc	protein description
prot_score	protein MASCOT score
prot_mass	protein mass (Da)
prot_matches	No. of MS/MS queries matched to protein
prot_cover	Sequence coverage in percent
pep_rank	rank of peptide match (1 - 10)
pep_exp_mz	peptide experimental m/z
pep_exp_mr	peptide experimental mass (Da)
pep_exp_z	observed charge state
pep_calc_mr	peptide calculated mass (Da)
pep_delta	(pep_calc_mr - pep_exp_mr)
pep_miss	number of missed enzyme cleavage sites
pep_score	peptide match score
pep_expect	peptide expectation score
pep_seq	peptide sequence
More information at: http://www.matrixscience.com/help/export_help.html

## Sheet: 3.1
strain J1a12
3 days, replicate 1
prot_acc	prot_desc	prot_score	prot_mass	prot_matches	prot_cover	pep_rank	pep_exp_mz	pep_exp_mr	pep_exp_z	pep_calc_mr	pep_delta	pep_miss	pep_score	pep_expect	pep_seq
gi|9104858	fimbrial subunit precursor [Xylella fastidiosa 9a5c]	42	19348	4	15.8	1	987.217	2958.63	3	2958.65	-0.0208	0	35.91	0.0014	LINQAPTASAATNVQVQLLGSNGLQIPIK
gi|9104858	fimbrial subunit precursor [Xylella fastidiosa 9a5c]	42	19348	4	15.8	1	987.217	2958.63	3	2958.65	-0.0208	0	19.43	0.062	LINQAPTASAATNVQVQLLGSNGLQIPIK
gi|9104858	fimbrial subunit precursor [Xylella fastidiosa 9a5c]	42	19348	4	15.8	1	987.22	2958.64	3	2958.65	-0.0116	0	25.94	0.013	LINQAPTASAATNVQVQLLGSNGLQIPIK
gi|9104858	fimbrial subunit precursor [Xylella fastidiosa 9a5c]	42	19348	4	15.8	1	987.22	2958.64	3	2958.65	-0.0116	0	15.89	0.13	LINQAPTASAATNVQVQLLGSNGLQIPIK
gi|9107591	hypothetical protein XF_2408 [Xylella fastidiosa 9a5c]	18	10073	1	18	1	858.925	1715.84	2	1715.93	-0.0958	1	18.06	0.56	RAVVLQAFEDAGTALR

## Sheet: 3.2
strain J1a12
3 days, replicate 2
prot_acc	prot_desc	prot_score	prot_mass	prot_matches	prot_cover	pep_rank	pep_exp_mz	pep_exp_mr	pep_exp_z	pep_calc_mr	pep_delta	pep_miss	pep_score	pep_expect	pep_seq
gi|9105185	hypothetical protein XF_0357 [Xylella fastidiosa 9a5c]	375	42541	8	17.3	1	509.797	1017.58	2	1017.59	-0.0057	1	3.66	28	VETLFPGKK
gi|9105185	hypothetical protein XF_0357 [Xylella fastidiosa 9a5c]	375	42541	8	17.3	1	539.795	1077.58	2	1077.58	-0.0056	0	19.68	0.66	NTNLAIASFK
gi|9105185	hypothetical protein XF_0357 [Xylella fastidiosa 9a5c]	375	42541	8	17.3	1	615.822	1229.63	2	1229.64	-0.0061	0	28.56	0.11	QVSVVDVGTGNR
gi|9105185	hypothetical protein XF_0357 [Xylella fastidiosa 9a5c]	375	42541	8	17.3	1	988.996	1975.98	2	1975.99	-0.0145	0	87.38	9.2e-08	TPTLLCGSDNDTVVPFLK
gi|9105185	hypothetical protein XF_0357 [Xylella fastidiosa 9a5c]	375	42541	8	17.3	1	988.999	1975.98	2	1975.99	-0.0088	0	44.06	0.002	TPTLLCGSDNDTVVPFLK
gi|9105185	hypothetical protein XF_0357 [Xylella fastidiosa 9a5c]	375	42541	8	17.3	1	995.498	1988.98	2	1988.99	-0.0137	0	118.74	5e-11	DTTDLFLGDDLPAIDQIK
gi|9105185	hypothetical protein XF_0357 [Xylella fastidiosa 9a5c]	375	42541	8	17.3	1	995.498	1988.98	2	1988.99	-0.0125	0	109.22	4.4e-10	DTTDLFLGDDLPAIDQIK
gi|9105185	hypothetical protein XF_0357 [Xylella fastidiosa 9a5c]	375	42541	8	17.3	1	995.501	1988.99	2	1988.99	-0.0064	0	108.78	4.9e-10	DTTDLFLGDDLPAIDQIK
gi|9105784	outer membrane protein [Xylella fastidiosa 9a5c]	162	19904	3	7.2	1	666.346	1330.68	2	1330.68	-0.0072	0	66.8	1.1e-05	AALSSSLGLDQNR
gi|9105784	outer membrane protein [Xylella fastidiosa 9a5c]	162	19904	3	7.2	1	666.346	1330.68	2	1330.68	-0.0072	0	66.6	1.1e-05	AALSSSLGLDQNR
gi|9105784	outer membrane protein [Xylella fastidiosa 9a5c]	162	19904	3	7.2	1	666.347	1330.68	2	1330.68	-0.0037	0	74.05	2.1e-06	AALSSSLGLDQNR
gi|9105188	hypothetical protein XF_0358 [Xylella fastidiosa 9a5c]	136	42767	6	17.4	1	539.795	1077.58	2	1077.58	-0.0056	0	19.68	0.66	NTNLAIASFK
gi|9105188	hypothetical protein XF_0358 [Xylella fastidiosa 9a5c]	136	42767	6	17.4	1	615.822	1229.63	2	1229.64	-0.0061	0	28.56	0.11	QVSVVDVGTGNR
gi|9105188	hypothetical protein XF_0358 [Xylella fastidiosa 9a5c]	136	42767	6	17.4	1	707.898	1413.78	2	1413.78	-0.0022	0	9.4	5.3	TVLQSLNTPLSNK
gi|9105188	hypothetical protein XF_0358 [Xylella fastidiosa 9a5c]	136	42767	6	17.4	1	731.877	1461.74	2	1461.74	-0.0029	0	52.01	0.00033	SIISSNGDNSLVTR
gi|9105188	hypothetical protein XF_0358 [Xylella fastidiosa 9a5c]	136	42767	6	17.4	1	988.996	1975.98	2	1975.99	-0.0145	0	87.38	9.2e-08	TPTLLCGSDNDTVVPFLK
gi|9105188	hypothetical protein XF_0358 [Xylella fastidiosa 9a5c]	136	42767	6	17.4	1	988.999	1975.98	2	1975.99	-0.0088	0	44.06	0.002	TPTLLCGSDNDTVVPFLK
gi|9107389	conserved hypothetical protein [Xylella fastidiosa 9a5c]	64	103651	3	4.2	1	912.025	1822.04	2	1822.05	-0.0092	0	12.39	1	GIQETPDITIIPTALIK
gi|9107389	conserved hypothetical protein [Xylella fastidiosa 9a5c]	64	103651	3	4.2	1	912.026	1822.04	2	1822.05	-0.0074	0	63.58	7.7e-06	GIQETPDITIIPTALIK
gi|9107389	conserved hypothetical protein [Xylella fastidiosa 9a5c]	64	103651	3	4.2	1	1161.09	2320.16	2	2320.17	-0.0047	0	23.04	0.094	NSTTGDLFLGSNPATSGLVLNSR
gi|9106588	peptidoglycan-associated outer membrane lipoprotein precursor [Xylella fastidiosa 9a5c]	54	15815	5	32.7	1	771.426	1540.84	2	1540.85	-0.0085	0	35.62	0.011	VIVVNQADLGGVTEK
gi|9106588	peptidoglycan-associated outer membrane lipoprotein precursor [Xylella fastidiosa 9a5c]	54	15815	5	32.7	1	773.852	1545.69	2	1545.7	-0.0071	0	46.91	0.00064	LGYGGGYGGGYNQQR
gi|9106588	peptidoglycan-associated outer membrane lipoprotein precursor [Xylella fastidiosa 9a5c]	54	15815	5	32.7	1	773.852	1545.69	2	1545.7	-0.0059	0	17.99	0.52	LGYGGGYGGGYNQQR
gi|9106588	peptidoglycan-associated outer membrane lipoprotein precursor [Xylella fastidiosa 9a5c]	54	15815	5	32.7	1	854.985	1707.96	2	1707.96	-0.0078	0	2.91	17	SAPTGVGAIIGGVVGAVAGR
gi|9106588	peptidoglycan-associated outer membrane lipoprotein precursor [Xylella fastidiosa 9a5c]	54	15815	5	32.7	1	854.985	1707.96	2	1707.96	-0.0078	0	20.21	0.32	SAPTGVGAIIGGVVGAVAGR
gi|9105193	conserved hypothetical protein [Xylella fastidiosa 9a5c]	50	25904	3	11.2	1	647.304	1292.59	2	1292.6	-0.0067	0	39.63	0.0045	YPIADNSTEAGR
gi|9105193	conserved hypothetical protein [Xylella fastidiosa 9a5c]	50	25904	3	11.2	1	647.304	1292.59	2	1292.6	-0.0067	0	16.55	0.91	YPIADNSTEAGR
gi|9105193	conserved hypothetical protein [Xylella fastidiosa 9a5c]	50	25904	3	11.2	1	724.382	1446.75	2	1446.76	-0.0093	0	32.01	0.03	AGAVASYLAGQGVQR
gi|9105388	hypothetical protein XF_0531 [Xylella fastidiosa 9a5c]	30	37515	2	9.3	1	728.38	1454.75	2	1454.75	-0.0013	0	30.27	0.045	GPNGTQVGVITEQR
gi|9105388	hypothetical protein XF_0531 [Xylella fastidiosa 9a5c]	30	37515	2	9.3	1	894.944	1787.87	2	1787.88	-0.0054	0	11.17	3.5	IASAIPLDSEQDSSVEK
gi|9105169	outer membrane protein [Xylella fastidiosa 9a5c]	23	42433	2	4.4	1	946.892	1891.77	2	1891.78	-0.0122	0	22.62	0.024	SEEEFDNTPNANSPGER
gi|9105169	outer membrane protein [Xylella fastidiosa 9a5c]	23	42433	2	4.4	1	946.892	1891.77	2	1891.78	-0.0122	0	9.2	0.52	SEEEFDNTPNANSPGER

## Sheet: 3.3
strain J1a12
3 days, replicate 3
prot_acc	prot_desc	prot_score	prot_mass	prot_matches	prot_cover	pep_rank	pep_exp_mz	pep_exp_mr	pep_exp_z	pep_calc_mr	pep_delta	pep_miss	pep_score	pep_expect	pep_seq
gi|9105185	hypothetical protein XF_0357 [Xylella fastidiosa 9a5c]	870	42541	26	31.5	5	517.774	1033.53	2	1033.56	-0.0231	1	2.9	33	VRNEFLEK
gi|9105185	hypothetical protein XF_0357 [Xylella fastidiosa 9a5c]	870	42541	26	31.5	1	517.774	1033.53	2	1033.56	-0.0231	1	11.56	4.4	VRNEFLEK
gi|9105185	hypothetical protein XF_0357 [Xylella fastidiosa 9a5c]	870	42541	26	31.5	1	517.784	1033.55	2	1033.56	-0.0018	1	11.72	4.4	VRNEFLEK
gi|9105185	hypothetical protein XF_0357 [Xylella fastidiosa 9a5c]	870	42541	26	31.5	3	537.295	1072.58	2	1072.58	-0.0026	1	1.21	47	NPFRVDLGR
gi|9105185	hypothetical protein XF_0357 [Xylella fastidiosa 9a5c]	870	42541	26	31.5	1	539.798	1077.58	2	1077.58	-0.0014	0	18.92	0.79	NTNLAIASFK
gi|9105185	hypothetical protein XF_0357 [Xylella fastidiosa 9a5c]	870	42541	26	31.5	1	615.824	1229.63	2	1229.64	-0.0037	0	24.82	0.26	QVSVVDVGTGNR
gi|9105185	hypothetical protein XF_0357 [Xylella fastidiosa 9a5c]	870	42541	26	31.5	1	988.996	1975.98	2	1975.99	-0.0143	0	83.38	2.3e-07	TPTLLCGSDNDTVVPFLK
gi|9105185	hypothetical protein XF_0357 [Xylella fastidiosa 9a5c]	870	42541	26	31.5	1	988.996	1975.98	2	1975.99	-0.0143	0	96.64	1.1e-08	TPTLLCGSDNDTVVPFLK
gi|9105185	hypothetical protein XF_0357 [Xylella fastidiosa 9a5c]	870	42541	26	31.5	1	988.996	1975.98	2	1975.99	-0.0143	0	4.25	19	TPTLLCGSDNDTVVPFLK
gi|9105185	hypothetical protein XF_0357 [Xylella fastidiosa 9a5c]	870	42541	26	31.5	1	988.996	1975.98	2	1975.99	-0.0143	0	48.06	0.00078	TPTLLCGSDNDTVVPFLK
gi|9105185	hypothetical protein XF_0357 [Xylella fastidiosa 9a5c]	870	42541	26	31.5	1	988.996	1975.98	2	1975.99	-0.0143	0	65.16	1.5e-05	TPTLLCGSDNDTVVPFLK
gi|9105185	hypothetical protein XF_0357 [Xylella fastidiosa 9a5c]	870	42541	26	31.5	1	988.996	1975.98	2	1975.99	-0.0143	0	22.18	0.3	TPTLLCGSDNDTVVPFLK
gi|9105185	hypothetical protein XF_0357 [Xylella fastidiosa 9a5c]	870	42541	26	31.5	1	988.997	1975.98	2	1975.99	-0.0124	0	104.73	1.7e-09	TPTLLCGSDNDTVVPFLK
gi|9105185	hypothetical protein XF_0357 [Xylella fastidiosa 9a5c]	870	42541	26	31.5	1	988.997	1975.98	2	1975.99	-0.0124	0	62.69	2.7e-05	TPTLLCGSDNDTVVPFLK
gi|9105185	hypothetical protein XF_0357 [Xylella fastidiosa 9a5c]	870	42541	26	31.5	1	995.499	1988.98	2	1988.99	-0.0109	0	114.77	1.2e-10	DTTDLFLGDDLPAIDQIK
gi|9105185	hypothetical protein XF_0357 [Xylella fastidiosa 9a5c]	870	42541	26	31.5	1	995.499	1988.98	2	1988.99	-0.0109	0	91.34	2.7e-08	DTTDLFLGDDLPAIDQIK
gi|9105185	hypothetical protein XF_0357 [Xylella fastidiosa 9a5c]	870	42541	26	31.5	1	995.499	1988.98	2	1988.99	-0.0104	0	55.82	9.8e-05	DTTDLFLGDDLPAIDQIK
gi|9105185	hypothetical protein XF_0357 [Xylella fastidiosa 9a5c]	870	42541	26	31.5	1	995.499	1988.98	2	1988.99	-0.0104	0	38.69	0.005	DTTDLFLGDDLPAIDQIK
gi|9105185	hypothetical protein XF_0357 [Xylella fastidiosa 9a5c]	870	42541	26	31.5	1	995.5	1988.99	2	1988.99	-0.0087	0	102.21	2.2e-09	DTTDLFLGDDLPAIDQIK
gi|9105185	hypothetical protein XF_0357 [Xylella fastidiosa 9a5c]	870	42541	26	31.5	1	995.5	1988.99	2	1988.99	-0.0087	0	111.01	3e-10	DTTDLFLGDDLPAIDQIK
gi|9105185	hypothetical protein XF_0357 [Xylella fastidiosa 9a5c]	870	42541	26	31.5	1	995.5	1988.99	2	1988.99	-0.0087	0	121.33	2.7e-11	DTTDLFLGDDLPAIDQIK
gi|9105185	hypothetical protein XF_0357 [Xylella fastidiosa 9a5c]	870	42541	26	31.5	1	996.503	1990.99	2	1990.99	0.0011	0	21.87	0.18	NIYLSPTQVFQDPWAGR
gi|9105185	hypothetical protein XF_0357 [Xylella fastidiosa 9a5c]	870	42541	26	31.5	1	1027.51	3079.52	3	3079.54	-0.0215	0	29.77	0.02	ASGVVLVPDGPQCPGPYPVLGWGSATETLR
gi|9105185	hypothetical protein XF_0357 [Xylella fastidiosa 9a5c]	870	42541	26	31.5	1	1027.51	3079.52	3	3079.54	-0.0215	0	35.12	0.0058	ASGVVLVPDGPQCPGPYPVLGWGSATETLR
gi|9105185	hypothetical protein XF_0357 [Xylella fastidiosa 9a5c]	870	42541	26	31.5	1	1027.52	3079.53	3	3079.54	-0.0185	0	32.07	0.012	ASGVVLVPDGPQCPGPYPVLGWGSATETLR
gi|9105185	hypothetical protein XF_0357 [Xylella fastidiosa 9a5c]	870	42541	26	31.5	1	1027.52	3079.53	3	3079.54	-0.0185	0	20.24	0.19	ASGVVLVPDGPQCPGPYPVLGWGSATETLR
gi|9105188	hypothetical protein XF_0358 [Xylella fastidiosa 9a5c]	420	42767	18	26.8	1	539.798	1077.58	2	1077.58	-0.0014	0	18.92	0.79	NTNLAIASFK
gi|9105188	hypothetical protein XF_0358 [Xylella fastidiosa 9a5c]	420	42767	18	26.8	1	615.824	1229.63	2	1229.64	-0.0037	0	24.82	0.26	QVSVVDVGTGNR
gi|9105188	hypothetical protein XF_0358 [Xylella fastidiosa 9a5c]	420	42767	18	26.8	2	682.326	1362.64	2	1362.65	-0.0158	0	1.25	35	DGQTFRPSEQAK
gi|9105188	hypothetical protein XF_0358 [Xylella fastidiosa 9a5c]	420	42767	18	26.8	1	682.326	1362.64	2	1362.65	-0.0158	0	22.08	0.29	DGQTFRPSEQAK
gi|9105188	hypothetical protein XF_0358 [Xylella fastidiosa 9a5c]	420	42767	18	26.8	1	682.328	1362.64	2	1362.65	-0.0105	0	18.15	0.72	DGQTFRPSEQAK
gi|9105188	hypothetical protein XF_0358 [Xylella fastidiosa 9a5c]	420	42767	18	26.8	1	707.897	1413.78	2	1413.78	-0.0041	0	44.36	0.0017	TVLQSLNTPLSNK
gi|9105188	hypothetical protein XF_0358 [Xylella fastidiosa 9a5c]	420	42767	18	26.8	1	707.897	1413.78	2	1413.78	-0.0041	0	36.36	0.011	TVLQSLNTPLSNK
gi|9105188	hypothetical protein XF_0358 [Xylella fastidiosa 9a5c]	420	42767	18	26.8	1	731.877	1461.74	2	1461.74	-0.0024	0	53.54	0.00024	SIISSNGDNSLVTR
gi|9105188	hypothetical protein XF_0358 [Xylella fastidiosa 9a5c]	420	42767	18	26.8	1	731.877	1461.74	2	1461.74	-0.0024	0	41.38	0.0039	SIISSNGDNSLVTR
gi|9105188	hypothetical protein XF_0358 [Xylella fastidiosa 9a5c]	420	42767	18	26.8	1	988.996	1975.98	2	1975.99	-0.0143	0	83.38	2.3e-07	TPTLLCGSDNDTVVPFLK
gi|9105188	hypothetical protein XF_0358 [Xylella fastidiosa 9a5c]	420	42767	18	26.8	1	988.996	1975.98	2	1975.99	-0.0143	0	96.64	1.1e-08	TPTLLCGSDNDTVVPFLK
gi|9105188	hypothetical protein XF_0358 [Xylella fastidiosa 9a5c]	420	42767	18	26.8	1	988.996	1975.98	2	1975.99	-0.0143	0	4.25	19	TPTLLCGSDNDTVVPFLK
gi|9105188	hypothetical protein XF_0358 [Xylella fastidiosa 9a5c]	420	42767	18	26.8	1	988.996	1975.98	2	1975.99	-0.0143	0	48.06	0.00078	TPTLLCGSDNDTVVPFLK
gi|9105188	hypothetical protein XF_0358 [Xylella fastidiosa 9a5c]	420	42767	18	26.8	1	988.996	1975.98	2	1975.99	-0.0143	0	65.16	1.5e-05	TPTLLCGSDNDTVVPFLK
gi|9105188	hypothetical protein XF_0358 [Xylella fastidiosa 9a5c]	420	42767	18	26.8	1	988.996	1975.98	2	1975.99	-0.0143	0	22.18	0.3	TPTLLCGSDNDTVVPFLK
gi|9105188	hypothetical protein XF_0358 [Xylella fastidiosa 9a5c]	420	42767	18	26.8	1	988.997	1975.98	2	1975.99	-0.0124	0	104.73	1.7e-09	TPTLLCGSDNDTVVPFLK
gi|9105188	hypothetical protein XF_0358 [Xylella fastidiosa 9a5c]	420	42767	18	26.8	1	988.997	1975.98	2	1975.99	-0.0124	0	62.69	2.7e-05	TPTLLCGSDNDTVVPFLK
gi|9105188	hypothetical protein XF_0358 [Xylella fastidiosa 9a5c]	420	42767	18	26.8	1	1239.63	2477.25	2	2477.25	0.0017	0	0.54	19	ASGVVLVPDGPQCPGPYPVLGWGR
gi|9107389	conserved hypothetical protein [Xylella fastidiosa 9a5c]	159	103651	9	8.9	1	564.789	1127.56	2	1127.57	-0.0054	0	14.09	2.4	QNDGLLQGQR
gi|9107389	conserved hypothetical protein [Xylella fastidiosa 9a5c]	159	103651	9	8.9	1	725.346	1448.68	2	1448.68	-0.0009	1	1.15	31	SKYDVSGSTNTYK
gi|9107389	conserved hypothetical protein [Xylella fastidiosa 9a5c]	159	103651	9	8.9	1	725.346	1448.68	2	1448.68	-0.0009	1	4.85	13	SKYDVSGSTNTYK
gi|9107389	conserved hypothetical protein [Xylella fastidiosa 9a5c]	159	103651	9	8.9	1	912.025	1822.04	2	1822.05	-0.0094	0	67.02	3.5e-06	GIQETPDITIIPTALIK
gi|9107389	conserved hypothetical protein [Xylella fastidiosa 9a5c]	159	103651	9	8.9	1	912.025	1822.04	2	1822.05	-0.0092	0	67.41	3.2e-06	GIQETPDITIIPTALIK
gi|9107389	conserved hypothetical protein [Xylella fastidiosa 9a5c]	159	103651	9	8.9	1	912.025	1822.04	2	1822.05	-0.0092	0	74.74	5.9e-07	GIQETPDITIIPTALIK
gi|9107389	conserved hypothetical protein [Xylella fastidiosa 9a5c]	159	103651	9	8.9	1	912.025	1822.04	2	1822.05	-0.0089	0	2.65	9.6	GIQETPDITIIPTALIK
gi|9107389	conserved hypothetical protein [Xylella fastidiosa 9a5c]	159	103651	9	8.9	1	1161.09	2320.17	2	2320.17	0.0005	0	6.91	3.9	NSTTGDLFLGSNPATSGLVLNSR
gi|9107389	conserved hypothetical protein [Xylella fastidiosa 9a5c]	159	103651	9	8.9	1	1182.57	2363.12	2	2363.12	-0.0049	0	23.47	0.093	EIGASNILTACALTNDANLCSR
gi|9106588	peptidoglycan-associated outer membrane lipoprotein precursor [Xylella fastidiosa 9a5c]	116	15815	2	19.6	1	771.427	1540.84	2	1540.85	-0.0075	0	80.68	3.3e-07	VIVVNQADLGGVTEK
gi|9106588	peptidoglycan-associated outer membrane lipoprotein precursor [Xylella fastidiosa 9a5c]	116	15815	2	19.6	1	773.852	1545.69	2	1545.7	-0.0068	0	56.92	6.4e-05	LGYGGGYGGGYNQQR
gi|9105193	conserved hypothetical protein [Xylella fastidiosa 9a5c]	87	25904	5	18.6	1	647.304	1292.59	2	1292.6	-0.0056	0	24.65	0.14	YPIADNSTEAGR
gi|9105193	conserved hypothetical protein [Xylella fastidiosa 9a5c]	87	25904	5	18.6	1	647.304	1292.59	2	1292.6	-0.0056	0	39.19	0.005	YPIADNSTEAGR
gi|9105193	conserved hypothetical protein [Xylella fastidiosa 9a5c]	87	25904	5	18.6	1	724.383	1446.75	2	1446.76	-0.0067	0	39.9	0.0048	AGAVASYLAGQGVQR
gi|9105193	conserved hypothetical protein [Xylella fastidiosa 9a5c]	87	25904	5	18.6	1	770.938	1539.86	2	1539.86	-0.001	0	47.22	0.00064	DAAIGAAIGAAAGLLTGK
gi|9105193	conserved hypothetical protein [Xylella fastidiosa 9a5c]	87	25904	5	18.6	1	770.938	1539.86	2	1539.86	-0.001	0	36.29	0.0079	DAAIGAAIGAAAGLLTGK
gi|9105784	outer membrane protein [Xylella fastidiosa 9a5c]	48	19904	1	7.2	1	666.346	1330.68	2	1330.68	-0.006	0	48.45	0.00075	AALSSSLGLDQNR
gi|9105169	outer membrane protein [Xylella fastidiosa 9a5c]	42	42433	2	4.4	1	946.894	1891.77	2	1891.78	-0.0089	0	22.35	0.026	SEEEFDNTPNANSPGER
gi|9105169	outer membrane protein [Xylella fastidiosa 9a5c]	42	42433	2	4.4	1	946.894	1891.77	2	1891.78	-0.0089	0	38.18	0.00068	SEEEFDNTPNANSPGER
gi|9106389	conserved hypothetical protein [Xylella fastidiosa 9a5c]	41	58429	6	5.1	1	639.326	1276.64	2	1276.64	-0.0048	0	40.92	0.0046	YVPTSLQEQGR
gi|9106389	conserved hypothetical protein [Xylella fastidiosa 9a5c]	41	58429	6	5.1	1	639.326	1276.64	2	1276.64	-0.0048	0	27.13	0.11	YVPTSLQEQGR
gi|9106389	conserved hypothetical protein [Xylella fastidiosa 9a5c]	41	58429	6	5.1	1	820.467	1638.92	2	1638.93	-0.0116	0	9.07	4	VNTIIPAVTDILNTR
gi|9106389	conserved hypothetical protein [Xylella fastidiosa 9a5c]	41	58429	6	5.1	1	820.467	1638.92	2	1638.93	-0.0116	0	16.44	0.73	VNTIIPAVTDILNTR
gi|9106389	conserved hypothetical protein [Xylella fastidiosa 9a5c]	41	58429	6	5.1	1	820.471	1638.93	2	1638.93	-0.0029	0	26.2	0.069	VNTIIPAVTDILNTR
gi|9106389	conserved hypothetical protein [Xylella fastidiosa 9a5c]	41	58429	6	5.1	1	820.471	1638.93	2	1638.93	-0.0029	0	14.27	1.1	VNTIIPAVTDILNTR
gi|9187833	conserved hypothetical protein [Xylella fastidiosa 9a5c]	39	96421	3	1.4	1	634.298	1266.58	2	1266.58	-0.003	0	6.79	8.2	SGEQAGGLEYTR
gi|9187833	conserved hypothetical protein [Xylella fastidiosa 9a5c]	39	96421	3	1.4	1	634.298	1266.58	2	1266.58	-0.003	0	22.41	0.23	SGEQAGGLEYTR
gi|9187833	conserved hypothetical protein [Xylella fastidiosa 9a5c]	39	96421	3	1.4	1	634.298	1266.58	2	1266.58	-0.003	0	39.27	0.0046	SGEQAGGLEYTR

## Sheet: 5.1
strain J1a12
5 days, replicate 1
prot_acc	prot_desc	prot_score	prot_mass	prot_matches	prot_cover	pep_rank	pep_exp_mz	pep_exp_mr	pep_exp_z	pep_calc_mr	pep_delta	pep_miss	pep_score	pep_expect	pep_seq
gi|9105185	hypothetical protein XF_0357 [Xylella fastidiosa 9a5c]	607	42541	22	37.5	1	469.257	936.5	2	936.503	-0.0033	0	1.4	34	IIGSYTQR
gi|9105185	hypothetical protein XF_0357 [Xylella fastidiosa 9a5c]	607	42541	22	37.5	1	509.798	1017.58	2	1017.59	-0.0054	1	2.04	41	VETLFPGKK
gi|9105185	hypothetical protein XF_0357 [Xylella fastidiosa 9a5c]	607	42541	22	37.5	1	517.779	1033.54	2	1033.56	-0.0121	1	4.94	21	VRNEFLEK
gi|9105185	hypothetical protein XF_0357 [Xylella fastidiosa 9a5c]	607	42541	22	37.5	1	517.782	1033.55	2	1033.56	-0.0063	1	6.89	13	VRNEFLEK
gi|9105185	hypothetical protein XF_0357 [Xylella fastidiosa 9a5c]	607	42541	22	37.5	1	533.303	1064.59	2	1064.6	-0.0071	1	11.12	3.2	KIIGSYTQR
gi|9105185	hypothetical protein XF_0357 [Xylella fastidiosa 9a5c]	607	42541	22	37.5	2	537.294	1072.57	2	1072.58	-0.0046	1	6.8	13	NPFRVDLGR
gi|9105185	hypothetical protein XF_0357 [Xylella fastidiosa 9a5c]	607	42541	22	37.5	1	539.797	1077.58	2	1077.58	-0.0024	0	32.3	0.036	NTNLAIASFK
gi|9105185	hypothetical protein XF_0357 [Xylella fastidiosa 9a5c]	607	42541	22	37.5	1	927.463	1852.91	2	1852.92	-0.0122	0	26.99	0.06	VVEMTYTTVGVVGEPTR
gi|9105185	hypothetical protein XF_0357 [Xylella fastidiosa 9a5c]	607	42541	22	37.5	1	989	1975.98	2	1975.99	-0.0076	0	69.17	6e-06	TPTLLCGSDNDTVVPFLK
gi|9105185	hypothetical protein XF_0357 [Xylella fastidiosa 9a5c]	607	42541	22	37.5	1	995.497	1988.98	2	1988.99	-0.0145	0	122.93	1.9e-11	DTTDLFLGDDLPAIDQIK
gi|9105185	hypothetical protein XF_0357 [Xylella fastidiosa 9a5c]	607	42541	22	37.5	1	995.497	1988.98	2	1988.99	-0.0145	0	116.89	7.7e-11	DTTDLFLGDDLPAIDQIK
gi|9105185	hypothetical protein XF_0357 [Xylella fastidiosa 9a5c]	607	42541	22	37.5	1	995.499	1988.98	2	1988.99	-0.01	0	106.59	8.2e-10	DTTDLFLGDDLPAIDQIK
gi|9105185	hypothetical protein XF_0357 [Xylella fastidiosa 9a5c]	607	42541	22	37.5	1	995.499	1988.98	2	1988.99	-0.01	0	114.21	1.4e-10	DTTDLFLGDDLPAIDQIK
gi|9105185	hypothetical protein XF_0357 [Xylella fastidiosa 9a5c]	607	42541	22	37.5	1	995.5	1988.99	2	1988.99	-0.0085	0	42.42	0.0021	DTTDLFLGDDLPAIDQIK
gi|9105185	hypothetical protein XF_0357 [Xylella fastidiosa 9a5c]	607	42541	22	37.5	1	996.497	1990.98	2	1990.99	-0.0102	0	9.25	3.4	NIYLSPTQVFQDPWAGR
gi|9105185	hypothetical protein XF_0357 [Xylella fastidiosa 9a5c]	607	42541	22	37.5	1	996.497	1990.98	2	1990.99	-0.0102	0	13	1.4	NIYLSPTQVFQDPWAGR
gi|9105185	hypothetical protein XF_0357 [Xylella fastidiosa 9a5c]	607	42541	22	37.5	1	996.499	1990.98	2	1990.99	-0.0075	0	54.01	0.00011	NIYLSPTQVFQDPWAGR
gi|9105185	hypothetical protein XF_0357 [Xylella fastidiosa 9a5c]	607	42541	22	37.5	1	996.499	1990.98	2	1990.99	-0.0075	0	45.89	0.00073	NIYLSPTQVFQDPWAGR
gi|9105185	hypothetical protein XF_0357 [Xylella fastidiosa 9a5c]	607	42541	22	37.5	1	996.499	1990.98	2	1990.99	-0.0066	0	52.1	0.00018	NIYLSPTQVFQDPWAGR
gi|9105185	hypothetical protein XF_0357 [Xylella fastidiosa 9a5c]	607	42541	22	37.5	1	996.499	1990.98	2	1990.99	-0.0066	0	33.14	0.014	NIYLSPTQVFQDPWAGR
gi|9105185	hypothetical protein XF_0357 [Xylella fastidiosa 9a5c]	607	42541	22	37.5	1	1027.52	3079.53	3	3079.54	-0.0152	0	39.43	0.0023	ASGVVLVPDGPQCPGPYPVLGWGSATETLR
gi|9105185	hypothetical protein XF_0357 [Xylella fastidiosa 9a5c]	607	42541	22	37.5	1	1027.52	3079.53	3	3079.54	-0.0143	0	1.06	16	ASGVVLVPDGPQCPGPYPVLGWGSATETLR
gi|9107389	conserved hypothetical protein [Xylella fastidiosa 9a5c]	215	103651	12	9.6	1	658.813	1315.61	2	1315.6	0.0063	0	40.58	0.0038	SESFNDFITTR
gi|9107389	conserved hypothetical protein [Xylella fastidiosa 9a5c]	215	103651	12	9.6	1	725.344	1448.67	2	1448.68	-0.0053	1	20.86	0.32	SKYDVSGSTNTYK
gi|9107389	conserved hypothetical protein [Xylella fastidiosa 9a5c]	215	103651	12	9.6	1	725.344	1448.67	2	1448.68	-0.0053	1	14.01	1.5	SKYDVSGSTNTYK
gi|9107389	conserved hypothetical protein [Xylella fastidiosa 9a5c]	215	103651	12	9.6	1	725.345	1448.67	2	1448.68	-0.0039	1	24.02	0.16	SKYDVSGSTNTYK
gi|9107389	conserved hypothetical protein [Xylella fastidiosa 9a5c]	215	103651	12	9.6	1	912.025	1822.04	2	1822.05	-0.0102	0	74.83	5.8e-07	GIQETPDITIIPTALIK
gi|9107389	conserved hypothetical protein [Xylella fastidiosa 9a5c]	215	103651	12	9.6	1	912.025	1822.04	2	1822.05	-0.0099	0	67.13	3.4e-06	GIQETPDITIIPTALIK
gi|9107389	conserved hypothetical protein [Xylella fastidiosa 9a5c]	215	103651	12	9.6	1	912.027	1822.04	2	1822.05	-0.006	0	49.56	0.00019	GIQETPDITIIPTALIK
gi|9107389	conserved hypothetical protein [Xylella fastidiosa 9a5c]	215	103651	12	9.6	1	912.027	1822.04	2	1822.05	-0.006	0	38.61	0.0024	GIQETPDITIIPTALIK
gi|9107389	conserved hypothetical protein [Xylella fastidiosa 9a5c]	215	103651	12	9.6	1	1161.09	2320.16	2	2320.17	-0.0105	0	72.35	1.1e-06	NSTTGDLFLGSNPATSGLVLNSR
gi|9107389	conserved hypothetical protein [Xylella fastidiosa 9a5c]	215	103651	12	9.6	1	1161.09	2320.16	2	2320.17	-0.0091	0	1.77	12	NSTTGDLFLGSNPATSGLVLNSR
gi|9107389	conserved hypothetical protein [Xylella fastidiosa 9a5c]	215	103651	12	9.6	1	899.414	2695.22	3	2695.23	-0.0131	0	15.26	0.34	TADSNTQAGNFAGSGGPTSNVDNSISVK
gi|9107389	conserved hypothetical protein [Xylella fastidiosa 9a5c]	215	103651	12	9.6	1	899.414	2695.22	3	2695.23	-0.0131	0	23.54	0.05	TADSNTQAGNFAGSGGPTSNVDNSISVK
gi|9106588	peptidoglycan-associated outer membrane lipoprotein precursor [Xylella fastidiosa 9a5c]	136	15815	5	32.7	1	771.427	1540.84	2	1540.85	-0.0073	0	67.8	6.5e-06	VIVVNQADLGGVTEK
gi|9106588	peptidoglycan-associated outer membrane lipoprotein precursor [Xylella fastidiosa 9a5c]	136	15815	5	32.7	1	773.852	1545.69	2	1545.7	-0.0068	0	64.25	1.2e-05	LGYGGGYGGGYNQQR
gi|9106588	peptidoglycan-associated outer membrane lipoprotein precursor [Xylella fastidiosa 9a5c]	136	15815	5	32.7	1	854.985	1707.96	2	1707.96	-0.0078	0	39.41	0.0038	SAPTGVGAIIGGVVGAVAGR
gi|9106588	peptidoglycan-associated outer membrane lipoprotein precursor [Xylella fastidiosa 9a5c]	136	15815	5	32.7	1	854.985	1707.96	2	1707.96	-0.0078	0	48.97	0.00042	SAPTGVGAIIGGVVGAVAGR
gi|9106588	peptidoglycan-associated outer membrane lipoprotein precursor [Xylella fastidiosa 9a5c]	136	15815	5	32.7	1	854.985	1707.96	2	1707.96	-0.0072	0	25.16	0.1	SAPTGVGAIIGGVVGAVAGR
gi|9105188	hypothetical protein XF_0358 [Xylella fastidiosa 9a5c]	104	42767	10	26.8	1	469.257	936.5	2	936.503	-0.0033	0	1.4	34	IIGSYTQR
gi|9105188	hypothetical protein XF_0358 [Xylella fastidiosa 9a5c]	104	42767	10	26.8	1	533.303	1064.59	2	1064.6	-0.0071	1	11.12	3.2	KIIGSYTQR
gi|9105188	hypothetical protein XF_0358 [Xylella fastidiosa 9a5c]	104	42767	10	26.8	1	539.797	1077.58	2	1077.58	-0.0024	0	32.3	0.036	NTNLAIASFK
gi|9105188	hypothetical protein XF_0358 [Xylella fastidiosa 9a5c]	104	42767	10	26.8	1	682.329	1362.64	2	1362.65	-0.0086	0	15.29	1.4	DGQTFRPSEQAK
gi|9105188	hypothetical protein XF_0358 [Xylella fastidiosa 9a5c]	104	42767	10	26.8	1	682.331	1362.65	2	1362.65	-0.0055	0	3.46	21	DGQTFRPSEQAK
gi|9105188	hypothetical protein XF_0358 [Xylella fastidiosa 9a5c]	104	42767	10	26.8	1	707.893	1413.77	2	1413.78	-0.0106	0	25.19	0.14	TVLQSLNTPLSNK
gi|9105188	hypothetical protein XF_0358 [Xylella fastidiosa 9a5c]	104	42767	10	26.8	1	707.893	1413.77	2	1413.78	-0.0106	0	46.61	0.001	TVLQSLNTPLSNK
gi|9105188	hypothetical protein XF_0358 [Xylella fastidiosa 9a5c]	104	42767	10	26.8	1	927.463	1852.91	2	1852.92	-0.0122	0	26.99	0.06	VVEMTYTTVGVVGEPTR
gi|9105188	hypothetical protein XF_0358 [Xylella fastidiosa 9a5c]	104	42767	10	26.8	1	989	1975.98	2	1975.99	-0.0076	0	69.17	6e-06	TPTLLCGSDNDTVVPFLK
gi|9105188	hypothetical protein XF_0358 [Xylella fastidiosa 9a5c]	104	42767	10	26.8	1	1239.63	2477.25	2	2477.25	-0.0073	0	9.08	2.8	ASGVVLVPDGPQCPGPYPVLGWGR
gi|9106389	conserved hypothetical protein [Xylella fastidiosa 9a5c]	89	58429	4	5.1	1	639.323	1276.63	2	1276.64	-0.0088	0	52.43	0.00033	YVPTSLQEQGR
gi|9106389	conserved hypothetical protein [Xylella fastidiosa 9a5c]	89	58429	4	5.1	1	639.323	1276.63	2	1276.64	-0.0088	0	51.87	0.00037	YVPTSLQEQGR
gi|9106389	conserved hypothetical protein [Xylella fastidiosa 9a5c]	89	58429	4	5.1	1	639.329	1276.64	2	1276.64	0.003	0	43.98	0.0023	YVPTSLQEQGR
gi|9106389	conserved hypothetical protein [Xylella fastidiosa 9a5c]	89	58429	4	5.1	1	820.468	1638.92	2	1638.93	-0.0088	0	29.5	0.036	VNTIIPAVTDILNTR
gi|9105487	60kDa chaperonin [Xylella fastidiosa 9a5c]	84	57835	8	8.8	1	579.345	1156.67	2	1156.67	0.0043	0	0.18	53	DLLTVLDAVAK
gi|9105487	60kDa chaperonin [Xylella fastidiosa 9a5c]	84	57835	8	8.8	1	579.345	1156.67	2	1156.67	0.0043	0	16.95	1.1	DLLTVLDAVAK
gi|9105487	60kDa chaperonin [Xylella fastidiosa 9a5c]	84	57835	8	8.8	1	841.948	1681.88	2	1681.89	-0.0061	0	63.79	1.6e-05	EIVANAGEEPSVILNK
gi|9105487	60kDa chaperonin [Xylella fastidiosa 9a5c]	84	57835	8	8.8	1	841.949	1681.88	2	1681.89	-0.0054	0	32.34	0.023	EIVANAGEEPSVILNK
gi|9105487	60kDa chaperonin [Xylella fastidiosa 9a5c]	84	57835	8	8.8	1	841.949	1681.88	2	1681.89	-0.0054	0	15.85	1	EIVANAGEEPSVILNK
gi|9105487	60kDa chaperonin [Xylella fastidiosa 9a5c]	84	57835	8	8.8	1	734.698	2201.07	3	2201.09	-0.0194	1	16.64	0.81	VSKENTTIIDGIGDNDAINGR
gi|9105487	60kDa chaperonin [Xylella fastidiosa 9a5c]	84	57835	8	8.8	1	734.699	2201.07	3	2201.09	-0.0185	1	42.8	0.002	VSKENTTIIDGIGDNDAINGR
gi|9105487	60kDa chaperonin [Xylella fastidiosa 9a5c]	84	57835	8	8.8	1	734.699	2201.07	3	2201.09	-0.0185	1	28.88	0.048	VSKENTTIIDGIGDNDAINGR
gi|9105193	conserved hypothetical protein [Xylella fastidiosa 9a5c]	84	25904	6	13.6	1	724.383	1446.75	2	1446.76	-0.0066	0	17.33	0.87	AGAVASYLAGQGVQR
gi|9105193	conserved hypothetical protein [Xylella fastidiosa 9a5c]	84	25904	6	13.6	1	724.385	1446.76	2	1446.76	-0.0026	0	41.41	0.0033	AGAVASYLAGQGVQR
gi|9105193	conserved hypothetical protein [Xylella fastidiosa 9a5c]	84	25904	6	13.6	1	770.934	1539.85	2	1539.86	-0.0093	0	40.48	0.0032	DAAIGAAIGAAAGLLTGK
gi|9105193	conserved hypothetical protein [Xylella fastidiosa 9a5c]	84	25904	6	13.6	1	770.934	1539.85	2	1539.86	-0.0093	0	35.88	0.0091	DAAIGAAIGAAAGLLTGK
gi|9105193	conserved hypothetical protein [Xylella fastidiosa 9a5c]	84	25904	6	13.6	1	770.935	1539.86	2	1539.86	-0.006	0	40.21	0.0033	DAAIGAAIGAAAGLLTGK
gi|9105193	conserved hypothetical protein [Xylella fastidiosa 9a5c]	84	25904	6	13.6	1	770.935	1539.86	2	1539.86	-0.006	0	17.81	0.57	DAAIGAAIGAAAGLLTGK
gi|9105388	hypothetical protein XF_0531 [Xylella fastidiosa 9a5c]	64	37515	8	15.3	1	429.724	857.433	2	857.439	-0.0062	0	2.31	61	GHDAAFIK
gi|9105388	hypothetical protein XF_0531 [Xylella fastidiosa 9a5c]	64	37515	8	15.3	2	582.288	1162.56	2	1162.6	-0.0375	0	5.49	15	AGAQTPSFSLGK
gi|9105388	hypothetical protein XF_0531 [Xylella fastidiosa 9a5c]	64	37515	8	15.3	1	582.288	1162.56	2	1162.6	-0.0375	0	19.27	0.63	AGAQTPSFSLGK
gi|9105388	hypothetical protein XF_0531 [Xylella fastidiosa 9a5c]	64	37515	8	15.3	1	728.375	1454.74	2	1454.75	-0.0114	0	62.39	2.8e-05	GPNGTQVGVITEQR
gi|9105388	hypothetical protein XF_0531 [Xylella fastidiosa 9a5c]	64	37515	8	15.3	1	728.376	1454.74	2	1454.75	-0.0099	0	30.68	0.041	GPNGTQVGVITEQR
gi|9105388	hypothetical protein XF_0531 [Xylella fastidiosa 9a5c]	64	37515	8	15.3	1	728.376	1454.74	2	1454.75	-0.0099	0	13.96	1.9	GPNGTQVGVITEQR
gi|9105388	hypothetical protein XF_0531 [Xylella fastidiosa 9a5c]	64	37515	8	15.3	1	894.939	1787.86	2	1787.88	-0.0148	0	20.82	0.38	IASAIPLDSEQDSSVEK
gi|9105388	hypothetical protein XF_0531 [Xylella fastidiosa 9a5c]	64	37515	8	15.3	1	894.942	1787.87	2	1787.88	-0.0091	0	6.34	11	IASAIPLDSEQDSSVEK
gi|9105784	outer membrane protein [Xylella fastidiosa 9a5c]	63	19904	1	7.2	1	666.347	1330.68	2	1330.68	-0.0041	0	63.25	2.5e-05	AALSSSLGLDQNR
gi|9187833	conserved hypothetical protein [Xylella fastidiosa 9a5c]	53	96421	3	3	1	634.296	1266.58	2	1266.58	-0.0071	0	36.25	0.0093	SGEQAGGLEYTR
gi|9187833	conserved hypothetical protein [Xylella fastidiosa 9a5c]	53	96421	3	3	1	874.879	1747.74	2	1747.74	-0.0014	0	32.7	0.0062	TNDQENYFQFDATR
gi|9187833	conserved hypothetical protein [Xylella fastidiosa 9a5c]	53	96421	3	3	1	874.879	1747.74	2	1747.74	-0.0014	0	27.42	0.021	TNDQENYFQFDATR
gi|9105165	conserved hypothetical protein [Xylella fastidiosa 9a5c]	36	98426	3	2.9	1	619.306	1236.6	2	1236.6	-0.0006	0	36.49	0.012	IASYGLADDGQK
gi|9105165	conserved hypothetical protein [Xylella fastidiosa 9a5c]	36	98426	3	2.9	1	827.935	1653.86	2	1653.86	-0.006	0	26.69	0.071	SLYDFISPVLSSQAK
gi|9105165	conserved hypothetical protein [Xylella fastidiosa 9a5c]	36	98426	3	2.9	1	827.935	1653.86	2	1653.86	-0.006	0	18.5	0.47	SLYDFISPVLSSQAK
gi|9105905	polyphosphate-selective porin O [Xylella fastidiosa 9a5c]	32	43746	1	3.6	1	743.365	1484.72	2	1484.72	-0.0059	0	31.85	0.029	DLQGDNPGTTQAIR

## Sheet: 5.2
strain J1a12
5 days, replicate 2
prot_acc	prot_desc	prot_score	prot_mass	prot_matches	prot_cover	pep_rank	pep_exp_mz	pep_exp_mr	pep_exp_z	pep_calc_mr	pep_delta	pep_miss	pep_score	pep_expect	pep_seq
gi|9105185	hypothetical protein XF_0357 [Xylella fastidiosa 9a5c]	740	42541	22	32.8	1	517.781	1033.55	2	1033.56	-0.0087	1	13.33	3	VRNEFLEK
gi|9105185	hypothetical protein XF_0357 [Xylella fastidiosa 9a5c]	740	42541	22	32.8	1	517.781	1033.55	2	1033.56	-0.0087	1	4.73	22	VRNEFLEK
gi|9105185	hypothetical protein XF_0357 [Xylella fastidiosa 9a5c]	740	42541	22	32.8	2	533.301	1064.59	2	1064.6	-0.0099	1	2.93	22	KIIGSYTQR
gi|9105185	hypothetical protein XF_0357 [Xylella fastidiosa 9a5c]	740	42541	22	32.8	1	539.798	1077.58	2	1077.58	-0.0014	0	47.6	0.0011	NTNLAIASFK
gi|9105185	hypothetical protein XF_0357 [Xylella fastidiosa 9a5c]	740	42541	22	32.8	1	927.465	1852.92	2	1852.92	-0.009	0	0.39	27	VVEMTYTTVGVVGEPTR
gi|9105185	hypothetical protein XF_0357 [Xylella fastidiosa 9a5c]	740	42541	22	32.8	1	927.465	1852.92	2	1852.92	-0.009	0	34.05	0.012	VVEMTYTTVGVVGEPTR
gi|9105185	hypothetical protein XF_0357 [Xylella fastidiosa 9a5c]	740	42541	22	32.8	1	988.997	1975.98	2	1975.99	-0.0125	0	132.52	2.8e-12	TPTLLCGSDNDTVVPFLK
gi|9105185	hypothetical protein XF_0357 [Xylella fastidiosa 9a5c]	740	42541	22	32.8	1	988.997	1975.98	2	1975.99	-0.0125	0	58.28	7.5e-05	TPTLLCGSDNDTVVPFLK
gi|9105185	hypothetical protein XF_0357 [Xylella fastidiosa 9a5c]	740	42541	22	32.8	1	988.997	1975.98	2	1975.99	-0.0125	0	44.34	0.0018	TPTLLCGSDNDTVVPFLK
gi|9105185	hypothetical protein XF_0357 [Xylella fastidiosa 9a5c]	740	42541	22	32.8	1	989.002	1975.99	2	1975.99	-0.0035	0	92.39	2.9e-08	TPTLLCGSDNDTVVPFLK
gi|9105185	hypothetical protein XF_0357 [Xylella fastidiosa 9a5c]	740	42541	22	32.8	1	995.497	1988.98	2	1988.99	-0.015	0	123.09	1.9e-11	DTTDLFLGDDLPAIDQIK
gi|9105185	hypothetical protein XF_0357 [Xylella fastidiosa 9a5c]	740	42541	22	32.8	1	995.497	1988.98	2	1988.99	-0.015	0	90.44	3.4e-08	DTTDLFLGDDLPAIDQIK
gi|9105185	hypothetical protein XF_0357 [Xylella fastidiosa 9a5c]	740	42541	22	32.8	1	995.498	1988.98	2	1988.99	-0.012	0	102.94	1.9e-09	DTTDLFLGDDLPAIDQIK
gi|9105185	hypothetical protein XF_0357 [Xylella fastidiosa 9a5c]	740	42541	22	32.8	1	995.499	1988.98	2	1988.99	-0.011	0	64.5	1.3e-05	DTTDLFLGDDLPAIDQIK
gi|9105185	hypothetical protein XF_0357 [Xylella fastidiosa 9a5c]	740	42541	22	32.8	1	996.499	1990.98	2	1990.99	-0.0067	0	59.64	3.1e-05	NIYLSPTQVFQDPWAGR
gi|9105185	hypothetical protein XF_0357 [Xylella fastidiosa 9a5c]	740	42541	22	32.8	1	996.499	1990.98	2	1990.99	-0.0067	0	65.13	8.7e-06	NIYLSPTQVFQDPWAGR
gi|9105185	hypothetical protein XF_0357 [Xylella fastidiosa 9a5c]	740	42541	22	32.8	1	996.5	1990.99	2	1990.99	-0.0046	0	17.44	0.52	NIYLSPTQVFQDPWAGR
gi|9105185	hypothetical protein XF_0357 [Xylella fastidiosa 9a5c]	740	42541	22	32.8	1	996.5	1990.99	2	1990.99	-0.0046	0	25.88	0.074	NIYLSPTQVFQDPWAGR
gi|9105185	hypothetical protein XF_0357 [Xylella fastidiosa 9a5c]	740	42541	22	32.8	1	996.5	1990.99	2	1990.99	-0.0046	0	52.74	0.00015	NIYLSPTQVFQDPWAGR
gi|9105185	hypothetical protein XF_0357 [Xylella fastidiosa 9a5c]	740	42541	22	32.8	1	1027.51	3079.52	3	3079.54	-0.0254	0	63.51	8.4e-06	ASGVVLVPDGPQCPGPYPVLGWGSATETLR
gi|9105185	hypothetical protein XF_0357 [Xylella fastidiosa 9a5c]	740	42541	22	32.8	1	1027.51	3079.52	3	3079.54	-0.0224	0	29.96	0.019	ASGVVLVPDGPQCPGPYPVLGWGSATETLR
gi|9105185	hypothetical protein XF_0357 [Xylella fastidiosa 9a5c]	740	42541	22	32.8	1	1027.51	3079.52	3	3079.54	-0.0224	0	19.62	0.2	ASGVVLVPDGPQCPGPYPVLGWGSATETLR
gi|9105188	hypothetical protein XF_0358 [Xylella fastidiosa 9a5c]	282	42767	14	23.4	2	533.301	1064.59	2	1064.6	-0.0099	1	2.93	22	KIIGSYTQR
gi|9105188	hypothetical protein XF_0358 [Xylella fastidiosa 9a5c]	282	42767	14	23.4	1	539.798	1077.58	2	1077.58	-0.0014	0	47.6	0.0011	NTNLAIASFK
gi|9105188	hypothetical protein XF_0358 [Xylella fastidiosa 9a5c]	282	42767	14	23.4	1	612.81	1223.61	2	1223.61	-0.0015	0	2.73	26	EVFDYLPDVK
gi|9105188	hypothetical protein XF_0358 [Xylella fastidiosa 9a5c]	282	42767	14	23.4	1	612.81	1223.61	2	1223.61	-0.0015	0	11.11	3.7	EVFDYLPDVK
gi|9105188	hypothetical protein XF_0358 [Xylella fastidiosa 9a5c]	282	42767	14	23.4	1	682.327	1362.64	2	1362.65	-0.0127	0	8.68	6.4	DGQTFRPSEQAK
gi|9105188	hypothetical protein XF_0358 [Xylella fastidiosa 9a5c]	282	42767	14	23.4	1	682.33	1362.65	2	1362.65	-0.0076	0	0.71	40	DGQTFRPSEQAK
gi|9105188	hypothetical protein XF_0358 [Xylella fastidiosa 9a5c]	282	42767	14	23.4	1	731.877	1461.74	2	1461.74	-0.0034	0	20.81	0.44	SIISSNGDNSLVTR
gi|9105188	hypothetical protein XF_0358 [Xylella fastidiosa 9a5c]	282	42767	14	23.4	1	731.877	1461.74	2	1461.74	-0.0034	0	18.9	0.68	SIISSNGDNSLVTR
gi|9105188	hypothetical protein XF_0358 [Xylella fastidiosa 9a5c]	282	42767	14	23.4	1	927.465	1852.92	2	1852.92	-0.009	0	0.39	27	VVEMTYTTVGVVGEPTR
gi|9105188	hypothetical protein XF_0358 [Xylella fastidiosa 9a5c]	282	42767	14	23.4	1	927.465	1852.92	2	1852.92	-0.009	0	34.05	0.012	VVEMTYTTVGVVGEPTR
gi|9105188	hypothetical protein XF_0358 [Xylella fastidiosa 9a5c]	282	42767	14	23.4	1	988.997	1975.98	2	1975.99	-0.0125	0	132.52	2.8e-12	TPTLLCGSDNDTVVPFLK
gi|9105188	hypothetical protein XF_0358 [Xylella fastidiosa 9a5c]	282	42767	14	23.4	1	988.997	1975.98	2	1975.99	-0.0125	0	58.28	7.5e-05	TPTLLCGSDNDTVVPFLK
gi|9105188	hypothetical protein XF_0358 [Xylella fastidiosa 9a5c]	282	42767	14	23.4	1	988.997	1975.98	2	1975.99	-0.0125	0	44.34	0.0018	TPTLLCGSDNDTVVPFLK
gi|9105188	hypothetical protein XF_0358 [Xylella fastidiosa 9a5c]	282	42767	14	23.4	1	989.002	1975.99	2	1975.99	-0.0035	0	92.39	2.9e-08	TPTLLCGSDNDTVVPFLK
gi|9107389	conserved hypothetical protein [Xylella fastidiosa 9a5c]	277	103651	10	7.8	1	725.345	1448.67	2	1448.68	-0.0035	1	13.07	2	SKYDVSGSTNTYK
gi|9107389	conserved hypothetical protein [Xylella fastidiosa 9a5c]	277	103651	10	7.8	1	725.345	1448.67	2	1448.68	-0.0035	1	15.83	1	SKYDVSGSTNTYK
gi|9107389	conserved hypothetical protein [Xylella fastidiosa 9a5c]	277	103651	10	7.8	1	912.026	1822.04	2	1822.05	-0.0074	0	76.01	4.4e-07	GIQETPDITIIPTALIK
gi|9107389	conserved hypothetical protein [Xylella fastidiosa 9a5c]	277	103651	10	7.8	1	912.026	1822.04	2	1822.05	-0.0074	0	36.42	0.004	GIQETPDITIIPTALIK
gi|9107389	conserved hypothetical protein [Xylella fastidiosa 9a5c]	277	103651	10	7.8	1	912.027	1822.04	2	1822.05	-0.0062	0	54.15	6.8e-05	GIQETPDITIIPTALIK
gi|9107389	conserved hypothetical protein [Xylella fastidiosa 9a5c]	277	103651	10	7.8	1	912.027	1822.04	2	1822.05	-0.0062	0	52.42	0.0001	GIQETPDITIIPTALIK
gi|9107389	conserved hypothetical protein [Xylella fastidiosa 9a5c]	277	103651	10	7.8	1	1161.09	2320.16	2	2320.17	-0.0081	0	13.45	0.82	NSTTGDLFLGSNPATSGLVLNSR
gi|9107389	conserved hypothetical protein [Xylella fastidiosa 9a5c]	277	103651	10	7.8	1	1161.09	2320.16	2	2320.17	-0.0081	0	16.11	0.44	NSTTGDLFLGSNPATSGLVLNSR
gi|9107389	conserved hypothetical protein [Xylella fastidiosa 9a5c]	277	103651	10	7.8	1	1161.09	2320.16	2	2320.17	-0.0063	0	118.93	2.3e-11	NSTTGDLFLGSNPATSGLVLNSR
gi|9107389	conserved hypothetical protein [Xylella fastidiosa 9a5c]	277	103651	10	7.8	1	1182.56	2363.11	2	2363.12	-0.0091	0	64.96	6.6e-06	EIGASNILTACALTNDANLCSR
gi|9106588	peptidoglycan-associated outer membrane lipoprotein precursor [Xylella fastidiosa 9a5c]	116	15815	5	32.7	1	771.429	1540.84	2	1540.85	-0.0026	0	48.8	0.00051	VIVVNQADLGGVTEK
gi|9106588	peptidoglycan-associated outer membrane lipoprotein precursor [Xylella fastidiosa 9a5c]	116	15815	5	32.7	1	773.852	1545.69	2	1545.7	-0.0058	0	60.17	3.1e-05	LGYGGGYGGGYNQQR
gi|9106588	peptidoglycan-associated outer membrane lipoprotein precursor [Xylella fastidiosa 9a5c]	116	15815	5	32.7	1	773.852	1545.69	2	1545.7	-0.0058	0	62.78	1.7e-05	LGYGGGYGGGYNQQR
gi|9106588	peptidoglycan-associated outer membrane lipoprotein precursor [Xylella fastidiosa 9a5c]	116	15815	5	32.7	1	773.854	1545.69	2	1545.7	-0.0032	0	8.52	4.6	LGYGGGYGGGYNQQR
gi|9106588	peptidoglycan-associated outer membrane lipoprotein precursor [Xylella fastidiosa 9a5c]	116	15815	5	32.7	1	854.986	1707.96	2	1707.96	-0.0059	0	22.18	0.2	SAPTGVGAIIGGVVGAVAGR
gi|9105193	conserved hypothetical protein [Xylella fastidiosa 9a5c]	96	25904	5	13.6	1	724.384	1446.75	2	1446.76	-0.0043	0	34.08	0.018	AGAVASYLAGQGVQR
gi|9105193	conserved hypothetical protein [Xylella fastidiosa 9a5c]	96	25904	5	13.6	1	770.933	1539.85	2	1539.86	-0.0108	0	40.74	0.003	DAAIGAAIGAAAGLLTGK
gi|9105193	conserved hypothetical protein [Xylella fastidiosa 9a5c]	96	25904	5	13.6	1	770.933	1539.85	2	1539.86	-0.0108	0	33.52	0.016	DAAIGAAIGAAAGLLTGK
gi|9105193	conserved hypothetical protein [Xylella fastidiosa 9a5c]	96	25904	5	13.6	1	770.935	1539.86	2	1539.86	-0.0057	0	26.97	0.069	DAAIGAAIGAAAGLLTGK
gi|9105193	conserved hypothetical protein [Xylella fastidiosa 9a5c]	96	25904	5	13.6	1	770.935	1539.86	2	1539.86	-0.0057	0	61.51	2.4e-05	DAAIGAAIGAAAGLLTGK
gi|9106389	conserved hypothetical protein [Xylella fastidiosa 9a5c]	83	58429	4	5.1	1	639.326	1276.64	2	1276.64	-0.0045	0	52.04	0.00036	YVPTSLQEQGR
gi|9106389	conserved hypothetical protein [Xylella fastidiosa 9a5c]	83	58429	4	5.1	1	639.326	1276.64	2	1276.64	-0.0045	0	51.54	0.0004	YVPTSLQEQGR
gi|9106389	conserved hypothetical protein [Xylella fastidiosa 9a5c]	83	58429	4	5.1	1	820.469	1638.92	2	1638.93	-0.0071	0	38.11	0.005	VNTIIPAVTDILNTR
gi|9106389	conserved hypothetical protein [Xylella fastidiosa 9a5c]	83	58429	4	5.1	1	820.469	1638.92	2	1638.93	-0.0071	0	19.6	0.35	VNTIIPAVTDILNTR
gi|9105165	conserved hypothetical protein [Xylella fastidiosa 9a5c]	55	98426	4	1.6	1	827.934	1653.85	2	1653.86	-0.0078	0	46.03	0.00083	SLYDFISPVLSSQAK
gi|9105165	conserved hypothetical protein [Xylella fastidiosa 9a5c]	55	98426	4	1.6	1	827.934	1653.85	2	1653.86	-0.0078	0	37.38	0.0061	SLYDFISPVLSSQAK
gi|9105165	conserved hypothetical protein [Xylella fastidiosa 9a5c]	55	98426	4	1.6	1	827.936	1653.86	2	1653.86	-0.005	0	1.49	24	SLYDFISPVLSSQAK
gi|9105165	conserved hypothetical protein [Xylella fastidiosa 9a5c]	55	98426	4	1.6	1	827.936	1653.86	2	1653.86	-0.005	0	19.36	0.38	SLYDFISPVLSSQAK
gi|9105905	polyphosphate-selective porin O [Xylella fastidiosa 9a5c]	47	43746	1	3.6	1	743.366	1484.72	2	1484.72	-0.0035	0	47.09	0.00087	DLQGDNPGTTQAIR
gi|9105784	outer membrane protein [Xylella fastidiosa 9a5c]	45	19904	1	7.2	1	666.347	1330.68	2	1330.68	-0.0044	0	45.27	0.0016	AALSSSLGLDQNR
gi|9105388	hypothetical protein XF_0531 [Xylella fastidiosa 9a5c]	44	37515	5	12.9	1	582.29	1162.57	2	1162.6	-0.0321	0	0.62	46	AGAQTPSFSLGK
gi|9105388	hypothetical protein XF_0531 [Xylella fastidiosa 9a5c]	44	37515	5	12.9	1	582.291	1162.57	2	1162.6	-0.0307	0	1.32	39	AGAQTPSFSLGK
gi|9105388	hypothetical protein XF_0531 [Xylella fastidiosa 9a5c]	44	37515	5	12.9	1	728.371	1454.73	2	1454.75	-0.0199	0	43.83	0.002	GPNGTQVGVITEQR
gi|9105388	hypothetical protein XF_0531 [Xylella fastidiosa 9a5c]	44	37515	5	12.9	1	894.941	1787.87	2	1787.88	-0.0112	0	3.58	20	IASAIPLDSEQDSSVEK
gi|9105388	hypothetical protein XF_0531 [Xylella fastidiosa 9a5c]	44	37515	5	12.9	1	894.941	1787.87	2	1787.88	-0.0112	0	5.14	14	IASAIPLDSEQDSSVEK
gi|9187833	conserved hypothetical protein [Xylella fastidiosa 9a5c]	37	96421	3	1.4	1	634.298	1266.58	2	1266.58	-0.0015	0	6.28	9.3	SGEQAGGLEYTR
gi|9187833	conserved hypothetical protein [Xylella fastidiosa 9a5c]	37	96421	3	1.4	1	634.298	1266.58	2	1266.58	-0.0015	0	37.54	0.007	SGEQAGGLEYTR
gi|9187833	conserved hypothetical protein [Xylella fastidiosa 9a5c]	37	96421	3	1.4	1	634.298	1266.58	2	1266.58	-0.0015	0	17.18	0.76	SGEQAGGLEYTR
gi|9107286	hypothetical protein XF_2151 [Xylella fastidiosa 9a5c]	32	46608	2	5.4	1	849.102	2544.29	3	2544.31	-0.0254	0	31.58	0.018	VEALFPGDTQISLSDFPKPDQIK
gi|9107286	hypothetical protein XF_2151 [Xylella fastidiosa 9a5c]	32	46608	2	5.4	1	849.102	2544.29	3	2544.31	-0.0254	0	19.69	0.28	VEALFPGDTQISLSDFPKPDQIK

## Sheet: 5.3
strain J1a12
5 days, replicate 3
prot_acc	prot_desc	prot_score	prot_mass	prot_matches	prot_cover	pep_rank	pep_exp_mz	pep_exp_mr	pep_exp_z	pep_calc_mr	pep_delta	pep_miss	pep_score	pep_expect	pep_seq
gi|9105185	hypothetical protein XF_0357 [Xylella fastidiosa 9a5c]	310	42541	13	28.9	1	509.798	1017.58	2	1017.59	-0.0055	1	1.69	45	VETLFPGKK
gi|9105185	hypothetical protein XF_0357 [Xylella fastidiosa 9a5c]	310	42541	13	28.9	1	517.78	1033.55	2	1033.56	-0.0106	1	5.17	20	VRNEFLEK
gi|9105185	hypothetical protein XF_0357 [Xylella fastidiosa 9a5c]	310	42541	13	28.9	1	615.824	1229.63	2	1229.64	-0.002	0	40.04	0.0077	QVSVVDVGTGNR
gi|9105185	hypothetical protein XF_0357 [Xylella fastidiosa 9a5c]	310	42541	13	28.9	1	988.997	1975.98	2	1975.99	-0.0121	0	89.63	5.5e-08	TPTLLCGSDNDTVVPFLK
gi|9105185	hypothetical protein XF_0357 [Xylella fastidiosa 9a5c]	310	42541	13	28.9	1	989.001	1975.99	2	1975.99	-0.005	0	19	0.63	TPTLLCGSDNDTVVPFLK
gi|9105185	hypothetical protein XF_0357 [Xylella fastidiosa 9a5c]	310	42541	13	28.9	1	995.499	1988.98	2	1988.99	-0.0101	0	11.67	2.5	DTTDLFLGDDLPAIDQIK
gi|9105185	hypothetical protein XF_0357 [Xylella fastidiosa 9a5c]	310	42541	13	28.9	1	995.499	1988.98	2	1988.99	-0.0101	0	19.7	0.4	DTTDLFLGDDLPAIDQIK
gi|9105185	hypothetical protein XF_0357 [Xylella fastidiosa 9a5c]	310	42541	13	28.9	1	995.5	1988.98	2	1988.99	-0.0094	0	93.18	1.8e-08	DTTDLFLGDDLPAIDQIK
gi|9105185	hypothetical protein XF_0357 [Xylella fastidiosa 9a5c]	310	42541	13	28.9	1	995.5	1988.98	2	1988.99	-0.0094	0	87.54	6.6e-08	DTTDLFLGDDLPAIDQIK
gi|9105185	hypothetical protein XF_0357 [Xylella fastidiosa 9a5c]	310	42541	13	28.9	1	996.498	1990.98	2	1990.99	-0.0092	0	48.44	0.00041	NIYLSPTQVFQDPWAGR
gi|9105185	hypothetical protein XF_0357 [Xylella fastidiosa 9a5c]	310	42541	13	28.9	1	996.498	1990.98	2	1990.99	-0.0092	0	29.14	0.035	NIYLSPTQVFQDPWAGR
gi|9105185	hypothetical protein XF_0357 [Xylella fastidiosa 9a5c]	310	42541	13	28.9	1	1027.52	3079.53	3	3079.54	-0.0161	0	12.41	1.1	ASGVVLVPDGPQCPGPYPVLGWGSATETLR
gi|9105185	hypothetical protein XF_0357 [Xylella fastidiosa 9a5c]	310	42541	13	28.9	1	1027.52	3079.53	3	3079.54	-0.0161	0	61.34	1.5e-05	ASGVVLVPDGPQCPGPYPVLGWGSATETLR
gi|9107389	conserved hypothetical protein [Xylella fastidiosa 9a5c]	120	103651	10	11.8	1	564.789	1127.56	2	1127.57	-0.005	0	3.64	27	QNDGLLQGQR
gi|9107389	conserved hypothetical protein [Xylella fastidiosa 9a5c]	120	103651	10	11.8	1	725.34	1448.67	2	1448.68	-0.0125	1	15.81	0.99	SKYDVSGSTNTYK
gi|9107389	conserved hypothetical protein [Xylella fastidiosa 9a5c]	120	103651	10	11.8	1	725.34	1448.67	2	1448.68	-0.0125	1	17.05	0.74	SKYDVSGSTNTYK
gi|9107389	conserved hypothetical protein [Xylella fastidiosa 9a5c]	120	103651	10	11.8	1	725.343	1448.67	2	1448.68	-0.006	1	3.4	18	SKYDVSGSTNTYK
gi|9107389	conserved hypothetical protein [Xylella fastidiosa 9a5c]	120	103651	10	11.8	1	912.026	1822.04	2	1822.05	-0.008	0	56.09	4.3e-05	GIQETPDITIIPTALIK
gi|9107389	conserved hypothetical protein [Xylella fastidiosa 9a5c]	120	103651	10	11.8	1	912.03	1822.05	2	1822.05	0.0007	0	82.56	8.8e-08	GIQETPDITIIPTALIK
gi|9107389	conserved hypothetical protein [Xylella fastidiosa 9a5c]	120	103651	10	11.8	1	1161.09	2320.16	2	2320.17	-0.0053	0	17.76	0.3	NSTTGDLFLGSNPATSGLVLNSR
gi|9107389	conserved hypothetical protein [Xylella fastidiosa 9a5c]	120	103651	10	11.8	1	1161.09	2320.16	2	2320.17	-0.0053	0	2.93	9.2	NSTTGDLFLGSNPATSGLVLNSR
gi|9107389	conserved hypothetical protein [Xylella fastidiosa 9a5c]	120	103651	10	11.8	1	1182.57	2363.12	2	2363.12	-0.0055	0	30.98	0.017	EIGASNILTACALTNDANLCSR
gi|9107389	conserved hypothetical protein [Xylella fastidiosa 9a5c]	120	103651	10	11.8	1	1348.62	2695.22	2	2695.23	-0.0111	0	1.92	7.2	TADSNTQAGNFAGSGGPTSNVDNSISVK
gi|9106588	peptidoglycan-associated outer membrane lipoprotein precursor [Xylella fastidiosa 9a5c]	107	15815	5	32.7	1	771.426	1540.84	2	1540.85	-0.0097	0	34.81	0.013	VIVVNQADLGGVTEK
gi|9106588	peptidoglycan-associated outer membrane lipoprotein precursor [Xylella fastidiosa 9a5c]	107	15815	5	32.7	1	771.427	1540.84	2	1540.85	-0.0067	0	4.21	15	VIVVNQADLGGVTEK
gi|9106588	peptidoglycan-associated outer membrane lipoprotein precursor [Xylella fastidiosa 9a5c]	107	15815	5	32.7	1	773.852	1545.69	2	1545.7	-0.0063	0	57.29	5.9e-05	LGYGGGYGGGYNQQR
gi|9106588	peptidoglycan-associated outer membrane lipoprotein precursor [Xylella fastidiosa 9a5c]	107	15815	5	32.7	1	773.854	1545.69	2	1545.7	-0.0032	0	68.69	4.4e-06	LGYGGGYGGGYNQQR
gi|9106588	peptidoglycan-associated outer membrane lipoprotein precursor [Xylella fastidiosa 9a5c]	107	15815	5	32.7	1	854.985	1707.95	2	1707.96	-0.0087	0	30.96	0.027	SAPTGVGAIIGGVVGAVAGR
gi|9105193	conserved hypothetical protein [Xylella fastidiosa 9a5c]	105	25904	5	13.6	1	724.384	1446.75	2	1446.76	-0.0041	0	41.14	0.0035	AGAVASYLAGQGVQR
gi|9105193	conserved hypothetical protein [Xylella fastidiosa 9a5c]	105	25904	5	13.6	1	770.934	1539.85	2	1539.86	-0.009	0	75.39	1e-06	DAAIGAAIGAAAGLLTGK
gi|9105193	conserved hypothetical protein [Xylella fastidiosa 9a5c]	105	25904	5	13.6	1	770.934	1539.85	2	1539.86	-0.009	0	33.13	0.017	DAAIGAAIGAAAGLLTGK
gi|9105193	conserved hypothetical protein [Xylella fastidiosa 9a5c]	105	25904	5	13.6	1	770.938	1539.86	2	1539.86	-0.0007	0	34.8	0.011	DAAIGAAIGAAAGLLTGK
gi|9105193	conserved hypothetical protein [Xylella fastidiosa 9a5c]	105	25904	5	13.6	1	770.938	1539.86	2	1539.86	-0.0007	0	33.34	0.016	DAAIGAAIGAAAGLLTGK
gi|9105188	hypothetical protein XF_0358 [Xylella fastidiosa 9a5c]	103	42767	8	17.9	1	615.824	1229.63	2	1229.64	-0.002	0	40.04	0.0077	QVSVVDVGTGNR
gi|9105188	hypothetical protein XF_0358 [Xylella fastidiosa 9a5c]	103	42767	8	17.9	1	682.325	1362.64	2	1362.65	-0.0174	0	1.86	30	DGQTFRPSEQAK
gi|9105188	hypothetical protein XF_0358 [Xylella fastidiosa 9a5c]	103	42767	8	17.9	1	682.33	1362.65	2	1362.65	-0.0069	0	3.06	23	DGQTFRPSEQAK
gi|9105188	hypothetical protein XF_0358 [Xylella fastidiosa 9a5c]	103	42767	8	17.9	1	707.896	1413.78	2	1413.78	-0.0051	0	23.66	0.2	TVLQSLNTPLSNK
gi|9105188	hypothetical protein XF_0358 [Xylella fastidiosa 9a5c]	103	42767	8	17.9	1	707.896	1413.78	2	1413.78	-0.0051	0	26.31	0.11	TVLQSLNTPLSNK
gi|9105188	hypothetical protein XF_0358 [Xylella fastidiosa 9a5c]	103	42767	8	17.9	1	731.877	1461.74	2	1461.74	-0.0032	0	7.83	8.8	SIISSNGDNSLVTR
gi|9105188	hypothetical protein XF_0358 [Xylella fastidiosa 9a5c]	103	42767	8	17.9	1	988.997	1975.98	2	1975.99	-0.0121	0	89.63	5.5e-08	TPTLLCGSDNDTVVPFLK
gi|9105188	hypothetical protein XF_0358 [Xylella fastidiosa 9a5c]	103	42767	8	17.9	1	989.001	1975.99	2	1975.99	-0.005	0	19	0.63	TPTLLCGSDNDTVVPFLK
gi|9106389	conserved hypothetical protein [Xylella fastidiosa 9a5c]	101	58429	4	5.1	1	639.318	1276.62	2	1276.64	-0.0188	0	51.74	0.00038	YVPTSLQEQGR
gi|9106389	conserved hypothetical protein [Xylella fastidiosa 9a5c]	101	58429	4	5.1	1	639.318	1276.62	2	1276.64	-0.0188	0	55.64	0.00016	YVPTSLQEQGR
gi|9106389	conserved hypothetical protein [Xylella fastidiosa 9a5c]	101	58429	4	5.1	1	639.326	1276.64	2	1276.64	-0.0042	0	54.07	0.00022	YVPTSLQEQGR
gi|9106389	conserved hypothetical protein [Xylella fastidiosa 9a5c]	101	58429	4	5.1	1	820.471	1638.93	2	1638.93	-0.0038	0	21.11	0.22	VNTIIPAVTDILNTR
gi|9105784	outer membrane protein [Xylella fastidiosa 9a5c]	71	19904	1	7.2	1	666.347	1330.68	2	1330.68	-0.0053	0	70.82	4.3e-06	AALSSSLGLDQNR
gi|9105905	polyphosphate-selective porin O [Xylella fastidiosa 9a5c]	64	43746	3	7.5	1	743.367	1484.72	2	1484.72	-0.0023	0	59.63	4.8e-05	DLQGDNPGTTQAIR
gi|9105905	polyphosphate-selective porin O [Xylella fastidiosa 9a5c]	64	43746	3	7.5	1	743.368	1484.72	2	1484.72	-0.0012	0	33.34	0.021	DLQGDNPGTTQAIR
gi|9105905	polyphosphate-selective porin O [Xylella fastidiosa 9a5c]	64	43746	3	7.5	1	836.446	1670.88	2	1670.88	-0.0063	0	18.73	0.56	LIDSGTLVDVDQIQR
gi|9187833	conserved hypothetical protein [Xylella fastidiosa 9a5c]	51	96421	3	3.9	1	566.262	1130.51	2	1130.5	0.0103	0	2.73	23	GSIGYSYNDR
gi|9187833	conserved hypothetical protein [Xylella fastidiosa 9a5c]	51	96421	3	3.9	1	634.298	1266.58	2	1266.58	-0.0026	0	51.08	0.00031	SGEQAGGLEYTR
gi|9187833	conserved hypothetical protein [Xylella fastidiosa 9a5c]	51	96421	3	3.9	1	749.33	1496.65	2	1496.64	0.0065	0	0.66	15	YICPSCNNDLNK
gi|9106249	conserved hypothetical protein [Xylella fastidiosa 9a5c]	32	30710	2	3.2	1	545.768	1089.52	2	1089.53	-0.0066	0	3.68	25	WMAAVEIDR
gi|9106249	conserved hypothetical protein [Xylella fastidiosa 9a5c]	32	30710	2	3.2	1	553.766	1105.52	2	1105.52	-0.0042	0	31.99	0.031	WMAAVEIDR
gi|9105169	outer membrane protein [Xylella fastidiosa 9a5c]	30	42433	2	4.4	1	946.898	1891.78	2	1891.78	-0.001	0	23.07	0.023	SEEEFDNTPNANSPGER
gi|9105169	outer membrane protein [Xylella fastidiosa 9a5c]	30	42433	2	4.4	1	946.898	1891.78	2	1891.78	-0.001	0	26.41	0.011	SEEEFDNTPNANSPGER
gi|9107286	hypothetical protein XF_2151 [Xylella fastidiosa 9a5c]	27	46608	3	9.2	1	808.923	1615.83	2	1615.84	-0.0111	0	25.39	0.14	GSTQVSVLDVDSGKPK
gi|9107286	hypothetical protein XF_2151 [Xylella fastidiosa 9a5c]	27	46608	3	9.2	1	849.106	2544.3	3	2544.31	-0.016	0	27.41	0.049	VEALFPGDTQISLSDFPKPDQIK
gi|9107286	hypothetical protein XF_2151 [Xylella fastidiosa 9a5c]	27	46608	3	9.2	1	849.106	2544.3	3	2544.31	-0.016	0	5.35	7.8	VEALFPGDTQISLSDFPKPDQIK

## Sheet: 10.1
strain J1a12
10 days, replicate 1
prot_acc	prot_desc	prot_score	prot_mass	prot_matches	prot_cover	pep_rank	pep_exp_mz	pep_exp_mr	pep_exp_z	pep_calc_mr	pep_delta	pep_miss	pep_score	pep_expect	pep_seq
gi|9105185	hypothetical protein XF_0357 [Xylella fastidiosa 9a5c]	1854	42541	50	58.7	1	509.798	1017.58	2	1017.59	-0.0039	1	10.56	5.8	VETLFPGKK
gi|9105185	hypothetical protein XF_0357 [Xylella fastidiosa 9a5c]	1854	42541	50	58.7	1	509.798	1017.58	2	1017.59	-0.0033	1	9.61	7.2	VETLFPGKK
gi|9105185	hypothetical protein XF_0357 [Xylella fastidiosa 9a5c]	1854	42541	50	58.7	2	517.781	1033.55	2	1033.56	-0.0075	1	6.5	15	VRNEFLEK
gi|9105185	hypothetical protein XF_0357 [Xylella fastidiosa 9a5c]	1854	42541	50	58.7	1	517.782	1033.55	2	1033.56	-0.006	1	11.39	4.8	VRNEFLEK
gi|9105185	hypothetical protein XF_0357 [Xylella fastidiosa 9a5c]	1854	42541	50	58.7	1	533.303	1064.59	2	1064.6	-0.0057	1	18.6	0.57	KIIGSYTQR
gi|9105185	hypothetical protein XF_0357 [Xylella fastidiosa 9a5c]	1854	42541	50	58.7	1	533.304	1064.59	2	1064.6	-0.0052	1	17.74	0.69	KIIGSYTQR
gi|9105185	hypothetical protein XF_0357 [Xylella fastidiosa 9a5c]	1854	42541	50	58.7	1	537.295	1072.58	2	1072.58	-0.002	1	21.85	0.4	NPFRVDLGR
gi|9105185	hypothetical protein XF_0357 [Xylella fastidiosa 9a5c]	1854	42541	50	58.7	1	539.797	1077.58	2	1077.58	-0.0034	0	21.7	0.42	NTNLAIASFK
gi|9105185	hypothetical protein XF_0357 [Xylella fastidiosa 9a5c]	1854	42541	50	58.7	1	539.798	1077.58	2	1077.58	-0.0013	0	25.55	0.17	NTNLAIASFK
gi|9105185	hypothetical protein XF_0357 [Xylella fastidiosa 9a5c]	1854	42541	50	58.7	1	549.295	1096.58	2	1096.58	-0.0021	0	8.67	7	NNLLNWAPR
gi|9105185	hypothetical protein XF_0357 [Xylella fastidiosa 9a5c]	1854	42541	50	58.7	1	615.823	1229.63	2	1229.64	-0.0044	0	48.32	0.0011	QVSVVDVGTGNR
gi|9105185	hypothetical protein XF_0357 [Xylella fastidiosa 9a5c]	1854	42541	50	58.7	1	615.824	1229.63	2	1229.64	-0.0027	0	42.43	0.0044	QVSVVDVGTGNR
gi|9105185	hypothetical protein XF_0357 [Xylella fastidiosa 9a5c]	1854	42541	50	58.7	1	615.824	1229.63	2	1229.64	-0.0027	0	53.57	0.00034	QVSVVDVGTGNR
gi|9105185	hypothetical protein XF_0357 [Xylella fastidiosa 9a5c]	1854	42541	50	58.7	1	679.87	1357.73	2	1357.73	-0.0049	1	50.25	0.00039	QVSVVDVGTGNRK
gi|9105185	hypothetical protein XF_0357 [Xylella fastidiosa 9a5c]	1854	42541	50	58.7	1	679.87	1357.73	2	1357.73	-0.0049	1	36.07	0.01	QVSVVDVGTGNRK
gi|9105185	hypothetical protein XF_0357 [Xylella fastidiosa 9a5c]	1854	42541	50	58.7	1	721.402	1440.79	2	1440.79	-0.0039	1	57.74	6.1e-05	GIISAKGDDPLVTR
gi|9105185	hypothetical protein XF_0357 [Xylella fastidiosa 9a5c]	1854	42541	50	58.7	1	721.403	1440.79	2	1440.79	-0.0014	1	21.32	0.26	GIISAKGDDPLVTR
gi|9105185	hypothetical protein XF_0357 [Xylella fastidiosa 9a5c]	1854	42541	50	58.7	1	812.868	1623.72	2	1623.72	-0.0038	0	21.42	0.16	EYFQPGFYSDFPK
gi|9105185	hypothetical protein XF_0357 [Xylella fastidiosa 9a5c]	1854	42541	50	58.7	1	812.868	1623.72	2	1623.72	-0.0038	0	14.44	0.81	EYFQPGFYSDFPK
gi|9105185	hypothetical protein XF_0357 [Xylella fastidiosa 9a5c]	1854	42541	50	58.7	1	812.868	1623.72	2	1623.72	-0.0038	0	2.72	12	EYFQPGFYSDFPK
gi|9105185	hypothetical protein XF_0357 [Xylella fastidiosa 9a5c]	1854	42541	50	58.7	1	868.953	1735.89	2	1735.9	-0.007	0	60.4	3.7e-05	QIAALLTDEPPSEQPK
gi|9105185	hypothetical protein XF_0357 [Xylella fastidiosa 9a5c]	1854	42541	50	58.7	1	868.954	1735.89	2	1735.9	-0.006	0	86.52	9.1e-08	QIAALLTDEPPSEQPK
gi|9105185	hypothetical protein XF_0357 [Xylella fastidiosa 9a5c]	1854	42541	50	58.7	1	868.954	1735.89	2	1735.9	-0.006	0	95.98	1e-08	QIAALLTDEPPSEQPK
gi|9105185	hypothetical protein XF_0357 [Xylella fastidiosa 9a5c]	1854	42541	50	58.7	1	868.954	1735.89	2	1735.9	-0.0059	0	96.07	1e-08	QIAALLTDEPPSEQPK
gi|9105185	hypothetical protein XF_0357 [Xylella fastidiosa 9a5c]	1854	42541	50	58.7	1	927.468	1852.92	2	1852.92	-0.0031	0	43.66	0.0013	VVEMTYTTVGVVGEPTR
gi|9105185	hypothetical protein XF_0357 [Xylella fastidiosa 9a5c]	1854	42541	50	58.7	1	927.468	1852.92	2	1852.92	-0.0031	0	69.86	3.1e-06	VVEMTYTTVGVVGEPTR
gi|9105185	hypothetical protein XF_0357 [Xylella fastidiosa 9a5c]	1854	42541	50	58.7	1	927.47	1852.93	2	1852.92	0.0011	0	45.26	0.0009	VVEMTYTTVGVVGEPTR
gi|9105185	hypothetical protein XF_0357 [Xylella fastidiosa 9a5c]	1854	42541	50	58.7	1	927.47	1852.93	2	1852.92	0.0011	0	78.07	4.7e-07	VVEMTYTTVGVVGEPTR
gi|9105185	hypothetical protein XF_0357 [Xylella fastidiosa 9a5c]	1854	42541	50	58.7	1	624.64	1870.9	3	1870.91	-0.0122	0	22.48	0.19	DNSAVAHLSSEELCIVK
gi|9105185	hypothetical protein XF_0357 [Xylella fastidiosa 9a5c]	1854	42541	50	58.7	1	936.46	1870.9	2	1870.91	-0.0046	0	23.61	0.15	DNSAVAHLSSEELCIVK
gi|9105185	hypothetical protein XF_0357 [Xylella fastidiosa 9a5c]	1854	42541	50	58.7	1	988.984	1975.95	2	1975.99	-0.0395	0	95.6	1.2e-08	TPTLLCGSDNDTVVPFLK
gi|9105185	hypothetical protein XF_0357 [Xylella fastidiosa 9a5c]	1854	42541	50	58.7	1	988.984	1975.95	2	1975.99	-0.0395	0	70.59	3.7e-06	TPTLLCGSDNDTVVPFLK
gi|9105185	hypothetical protein XF_0357 [Xylella fastidiosa 9a5c]	1854	42541	50	58.7	1	988.989	1975.96	2	1975.99	-0.0286	0	145.39	1.4e-13	TPTLLCGSDNDTVVPFLK
gi|9105185	hypothetical protein XF_0357 [Xylella fastidiosa 9a5c]	1854	42541	50	58.7	1	988.989	1975.96	2	1975.99	-0.0286	0	142.98	2.4e-13	TPTLLCGSDNDTVVPFLK
gi|9105185	hypothetical protein XF_0357 [Xylella fastidiosa 9a5c]	1854	42541	50	58.7	1	995.486	1988.96	2	1988.99	-0.0373	0	134.75	1.2e-12	DTTDLFLGDDLPAIDQIK
gi|9105185	hypothetical protein XF_0357 [Xylella fastidiosa 9a5c]	1854	42541	50	58.7	1	995.486	1988.96	2	1988.99	-0.0373	0	139.78	3.7e-13	DTTDLFLGDDLPAIDQIK
gi|9105185	hypothetical protein XF_0357 [Xylella fastidiosa 9a5c]	1854	42541	50	58.7	1	995.486	1988.96	2	1988.99	-0.0368	0	142.65	1.9e-13	DTTDLFLGDDLPAIDQIK
gi|9105185	hypothetical protein XF_0357 [Xylella fastidiosa 9a5c]	1854	42541	50	58.7	1	995.486	1988.96	2	1988.99	-0.0368	0	103.19	1.7e-09	DTTDLFLGDDLPAIDQIK
gi|9105185	hypothetical protein XF_0357 [Xylella fastidiosa 9a5c]	1854	42541	50	58.7	1	995.486	1988.96	2	1988.99	-0.0368	0	137.56	6.2e-13	DTTDLFLGDDLPAIDQIK
gi|9105185	hypothetical protein XF_0357 [Xylella fastidiosa 9a5c]	1854	42541	50	58.7	1	995.498	1988.98	2	1988.99	-0.0123	0	17.71	0.63	DTTDLFLGDDLPAIDQIK
gi|9105185	hypothetical protein XF_0357 [Xylella fastidiosa 9a5c]	1854	42541	50	58.7	1	996.496	1990.98	2	1990.99	-0.0119	0	78.5	4e-07	NIYLSPTQVFQDPWAGR
gi|9105185	hypothetical protein XF_0357 [Xylella fastidiosa 9a5c]	1854	42541	50	58.7	1	996.496	1990.98	2	1990.99	-0.0119	0	51.93	0.00018	NIYLSPTQVFQDPWAGR
gi|9105185	hypothetical protein XF_0357 [Xylella fastidiosa 9a5c]	1854	42541	50	58.7	1	996.499	1990.98	2	1990.99	-0.0068	0	128.23	4.3e-12	NIYLSPTQVFQDPWAGR
gi|9105185	hypothetical protein XF_0357 [Xylella fastidiosa 9a5c]	1854	42541	50	58.7	1	996.499	1990.98	2	1990.99	-0.0068	0	76.91	5.8e-07	NIYLSPTQVFQDPWAGR
gi|9105185	hypothetical protein XF_0357 [Xylella fastidiosa 9a5c]	1854	42541	50	58.7	1	667.337	1998.99	3	1999	-0.0151	1	5.85	6.3	KDNSAVAHLSSEELCIVK
gi|9105185	hypothetical protein XF_0357 [Xylella fastidiosa 9a5c]	1854	42541	50	58.7	1	1027.51	3079.52	3	3079.54	-0.0275	0	73.11	9e-07	ASGVVLVPDGPQCPGPYPVLGWGSATETLR
gi|9105185	hypothetical protein XF_0357 [Xylella fastidiosa 9a5c]	1854	42541	50	58.7	1	1027.51	3079.52	3	3079.54	-0.0275	0	59.28	2.2e-05	ASGVVLVPDGPQCPGPYPVLGWGSATETLR
gi|9105185	hypothetical protein XF_0357 [Xylella fastidiosa 9a5c]	1854	42541	50	58.7	1	1027.51	3079.52	3	3079.54	-0.0275	0	65.94	4.7e-06	ASGVVLVPDGPQCPGPYPVLGWGSATETLR
gi|9105185	hypothetical protein XF_0357 [Xylella fastidiosa 9a5c]	1854	42541	50	58.7	1	1027.51	3079.52	3	3079.54	-0.0251	0	62.17	1.1e-05	ASGVVLVPDGPQCPGPYPVLGWGSATETLR
gi|9105185	hypothetical protein XF_0357 [Xylella fastidiosa 9a5c]	1854	42541	50	58.7	1	1027.52	3079.53	3	3079.54	-0.0173	0	61.78	1.3e-05	ASGVVLVPDGPQCPGPYPVLGWGSATETLR
gi|9105188	hypothetical protein XF_0358 [Xylella fastidiosa 9a5c]	1102	42767	39	52.5	1	500.295	998.575	2	998.587	-0.0127	1	3.43	24	VRQQLLDK
gi|9105188	hypothetical protein XF_0358 [Xylella fastidiosa 9a5c]	1102	42767	39	52.5	1	533.303	1064.59	2	1064.6	-0.0057	1	18.6	0.57	KIIGSYTQR
gi|9105188	hypothetical protein XF_0358 [Xylella fastidiosa 9a5c]	1102	42767	39	52.5	1	533.304	1064.59	2	1064.6	-0.0052	1	17.74	0.69	KIIGSYTQR
gi|9105188	hypothetical protein XF_0358 [Xylella fastidiosa 9a5c]	1102	42767	39	52.5	1	539.797	1077.58	2	1077.58	-0.0034	0	21.7	0.42	NTNLAIASFK
gi|9105188	hypothetical protein XF_0358 [Xylella fastidiosa 9a5c]	1102	42767	39	52.5	1	539.798	1077.58	2	1077.58	-0.0013	0	25.55	0.17	NTNLAIASFK
gi|9105188	hypothetical protein XF_0358 [Xylella fastidiosa 9a5c]	1102	42767	39	52.5	1	553.803	1105.59	2	1105.59	-0.0004	0	22.53	0.31	NPFFVDLVR
gi|9105188	hypothetical protein XF_0358 [Xylella fastidiosa 9a5c]	1102	42767	39	52.5	1	615.823	1229.63	2	1229.64	-0.0044	0	48.32	0.0011	QVSVVDVGTGNR
gi|9105188	hypothetical protein XF_0358 [Xylella fastidiosa 9a5c]	1102	42767	39	52.5	1	615.824	1229.63	2	1229.64	-0.0027	0	42.43	0.0044	QVSVVDVGTGNR
gi|9105188	hypothetical protein XF_0358 [Xylella fastidiosa 9a5c]	1102	42767	39	52.5	1	615.824	1229.63	2	1229.64	-0.0027	0	53.57	0.00034	QVSVVDVGTGNR
gi|9105188	hypothetical protein XF_0358 [Xylella fastidiosa 9a5c]	1102	42767	39	52.5	1	617.849	1233.68	2	1233.69	-0.003	1	18.84	0.58	KNPFFVDLVR
gi|9105188	hypothetical protein XF_0358 [Xylella fastidiosa 9a5c]	1102	42767	39	52.5	1	682.328	1362.64	2	1362.65	-0.0119	0	21.84	0.31	DGQTFRPSEQAK
gi|9105188	hypothetical protein XF_0358 [Xylella fastidiosa 9a5c]	1102	42767	39	52.5	1	682.33	1362.65	2	1362.65	-0.007	0	20.18	0.45	DGQTFRPSEQAK
gi|9105188	hypothetical protein XF_0358 [Xylella fastidiosa 9a5c]	1102	42767	39	52.5	1	682.33	1362.65	2	1362.65	-0.0067	0	36.09	0.012	DGQTFRPSEQAK
gi|9105188	hypothetical protein XF_0358 [Xylella fastidiosa 9a5c]	1102	42767	39	52.5	1	707.891	1413.77	2	1413.78	-0.0161	0	53.11	0.00024	TVLQSLNTPLSNK
gi|9105188	hypothetical protein XF_0358 [Xylella fastidiosa 9a5c]	1102	42767	39	52.5	1	707.895	1413.78	2	1413.78	-0.0069	0	51.33	0.00034	TVLQSLNTPLSNK
gi|9105188	hypothetical protein XF_0358 [Xylella fastidiosa 9a5c]	1102	42767	39	52.5	1	707.895	1413.78	2	1413.78	-0.0069	0	8.53	6.5	TVLQSLNTPLSNK
gi|9105188	hypothetical protein XF_0358 [Xylella fastidiosa 9a5c]	1102	42767	39	52.5	1	707.897	1413.78	2	1413.78	-0.0033	0	72.78	2.4e-06	TVLQSLNTPLSNK
gi|9105188	hypothetical protein XF_0358 [Xylella fastidiosa 9a5c]	1102	42767	39	52.5	1	707.897	1413.78	2	1413.78	-0.0033	0	64.68	1.6e-05	TVLQSLNTPLSNK
gi|9105188	hypothetical protein XF_0358 [Xylella fastidiosa 9a5c]	1102	42767	39	52.5	1	731.877	1461.74	2	1461.74	-0.0037	0	103.06	2.6e-09	SIISSNGDNSLVTR
gi|9105188	hypothetical protein XF_0358 [Xylella fastidiosa 9a5c]	1102	42767	39	52.5	1	795.387	1588.76	2	1588.76	0.0033	0	34.29	0.014	QYLQPGFYSDFPK
gi|9105188	hypothetical protein XF_0358 [Xylella fastidiosa 9a5c]	1102	42767	39	52.5	1	868.953	1735.89	2	1735.9	-0.007	0	60.4	3.7e-05	QIAALLTDEPPSEQPK
gi|9105188	hypothetical protein XF_0358 [Xylella fastidiosa 9a5c]	1102	42767	39	52.5	1	868.954	1735.89	2	1735.9	-0.006	0	86.52	9.1e-08	QIAALLTDEPPSEQPK
gi|9105188	hypothetical protein XF_0358 [Xylella fastidiosa 9a5c]	1102	42767	39	52.5	1	868.954	1735.89	2	1735.9	-0.006	0	95.98	1e-08	QIAALLTDEPPSEQPK
gi|9105188	hypothetical protein XF_0358 [Xylella fastidiosa 9a5c]	1102	42767	39	52.5	1	868.954	1735.89	2	1735.9	-0.0059	0	96.07	1e-08	QIAALLTDEPPSEQPK
gi|9105188	hypothetical protein XF_0358 [Xylella fastidiosa 9a5c]	1102	42767	39	52.5	1	927.468	1852.92	2	1852.92	-0.0031	0	43.66	0.0013	VVEMTYTTVGVVGEPTR
gi|9105188	hypothetical protein XF_0358 [Xylella fastidiosa 9a5c]	1102	42767	39	52.5	1	927.468	1852.92	2	1852.92	-0.0031	0	69.86	3.1e-06	VVEMTYTTVGVVGEPTR
gi|9105188	hypothetical protein XF_0358 [Xylella fastidiosa 9a5c]	1102	42767	39	52.5	1	927.47	1852.93	2	1852.92	0.0011	0	45.26	0.0009	VVEMTYTTVGVVGEPTR
gi|9105188	hypothetical protein XF_0358 [Xylella fastidiosa 9a5c]	1102	42767	39	52.5	1	927.47	1852.93	2	1852.92	0.0011	0	78.07	4.7e-07	VVEMTYTTVGVVGEPTR
gi|9105188	hypothetical protein XF_0358 [Xylella fastidiosa 9a5c]	1102	42767	39	52.5	1	988.984	1975.95	2	1975.99	-0.0395	0	95.6	1.2e-08	TPTLLCGSDNDTVVPFLK
gi|9105188	hypothetical protein XF_0358 [Xylella fastidiosa 9a5c]	1102	42767	39	52.5	1	988.984	1975.95	2	1975.99	-0.0395	0	70.59	3.7e-06	TPTLLCGSDNDTVVPFLK
gi|9105188	hypothetical protein XF_0358 [Xylella fastidiosa 9a5c]	1102	42767	39	52.5	1	988.989	1975.96	2	1975.99	-0.0286	0	145.39	1.4e-13	TPTLLCGSDNDTVVPFLK
gi|9105188	hypothetical protein XF_0358 [Xylella fastidiosa 9a5c]	1102	42767	39	52.5	1	988.989	1975.96	2	1975.99	-0.0286	0	142.98	2.4e-13	TPTLLCGSDNDTVVPFLK
gi|9105188	hypothetical protein XF_0358 [Xylella fastidiosa 9a5c]	1102	42767	39	52.5	1	1239.63	2477.25	2	2477.25	-0.0057	0	39.92	0.0023	ASGVVLVPDGPQCPGPYPVLGWGR
gi|9105188	hypothetical protein XF_0358 [Xylella fastidiosa 9a5c]	1102	42767	39	52.5	1	1239.63	2477.25	2	2477.25	-0.0035	0	19.09	0.28	ASGVVLVPDGPQCPGPYPVLGWGR
gi|9105188	hypothetical protein XF_0358 [Xylella fastidiosa 9a5c]	1102	42767	39	52.5	1	993.805	2978.39	3	2978.41	-0.0166	0	35.43	0.0032	NIYSDPSQVFQDPWANQVEALFPGEK
gi|9105188	hypothetical protein XF_0358 [Xylella fastidiosa 9a5c]	1102	42767	39	52.5	1	993.805	2978.39	3	2978.41	-0.0166	0	20.74	0.094	NIYSDPSQVFQDPWANQVEALFPGEK
gi|9105188	hypothetical protein XF_0358 [Xylella fastidiosa 9a5c]	1102	42767	39	52.5	1	993.805	2978.39	3	2978.41	-0.0166	0	37.14	0.0022	NIYSDPSQVFQDPWANQVEALFPGEK
gi|9105188	hypothetical protein XF_0358 [Xylella fastidiosa 9a5c]	1102	42767	39	52.5	1	993.806	2978.4	3	2978.41	-0.0116	0	36.8	0.0024	NIYSDPSQVFQDPWANQVEALFPGEK
gi|9105188	hypothetical protein XF_0358 [Xylella fastidiosa 9a5c]	1102	42767	39	52.5	1	993.806	2978.4	3	2978.41	-0.0116	0	15.87	0.3	NIYSDPSQVFQDPWANQVEALFPGEK
gi|9106588	peptidoglycan-associated outer membrane lipoprotein precursor [Xylella fastidiosa 9a5c]	398	15815	10	32.7	1	771.43	1540.85	2	1540.85	-0.0006	0	104.57	1.3e-09	VIVVNQADLGGVTEK
gi|9106588	peptidoglycan-associated outer membrane lipoprotein precursor [Xylella fastidiosa 9a5c]	398	15815	10	32.7	1	773.854	1545.69	2	1545.7	-0.0035	0	55.76	8.7e-05	LGYGGGYGGGYNQQR
gi|9106588	peptidoglycan-associated outer membrane lipoprotein precursor [Xylella fastidiosa 9a5c]	398	15815	10	32.7	1	773.857	1545.7	2	1545.7	0.0025	0	88.2	5.3e-08	LGYGGGYGGGYNQQR
gi|9106588	peptidoglycan-associated outer membrane lipoprotein precursor [Xylella fastidiosa 9a5c]	398	15815	10	32.7	1	773.857	1545.7	2	1545.7	0.0025	0	96.13	8.5e-09	LGYGGGYGGGYNQQR
gi|9106588	peptidoglycan-associated outer membrane lipoprotein precursor [Xylella fastidiosa 9a5c]	398	15815	10	32.7	1	854.983	1707.95	2	1707.96	-0.0119	0	30.14	0.033	SAPTGVGAIIGGVVGAVAGR
gi|9106588	peptidoglycan-associated outer membrane lipoprotein precursor [Xylella fastidiosa 9a5c]	398	15815	10	32.7	1	854.983	1707.95	2	1707.96	-0.0119	0	65.63	9.3e-06	SAPTGVGAIIGGVVGAVAGR
gi|9106588	peptidoglycan-associated outer membrane lipoprotein precursor [Xylella fastidiosa 9a5c]	398	15815	10	32.7	1	854.987	1707.96	2	1707.96	-0.003	0	58.5	4.6e-05	SAPTGVGAIIGGVVGAVAGR
gi|9106588	peptidoglycan-associated outer membrane lipoprotein precursor [Xylella fastidiosa 9a5c]	398	15815	10	32.7	1	854.987	1707.96	2	1707.96	-0.003	0	41.07	0.0025	SAPTGVGAIIGGVVGAVAGR
gi|9106588	peptidoglycan-associated outer membrane lipoprotein precursor [Xylella fastidiosa 9a5c]	398	15815	10	32.7	1	854.989	1707.96	2	1707.96	-0.0003	0	59.88	3.2e-05	SAPTGVGAIIGGVVGAVAGR
gi|9106588	peptidoglycan-associated outer membrane lipoprotein precursor [Xylella fastidiosa 9a5c]	398	15815	10	32.7	1	854.989	1707.96	2	1707.96	-0.0003	0	34.76	0.011	SAPTGVGAIIGGVVGAVAGR
gi|9106550	surface-exposed outer membrane protein [Xylella fastidiosa 9a5c]	385	98281	9	6.5	1	759.397	1516.78	2	1516.78	-0.0053	0	64.32	1.9e-05	ATANAIGSSVLGVDSR
gi|9106550	surface-exposed outer membrane protein [Xylella fastidiosa 9a5c]	385	98281	9	6.5	1	769.383	1536.75	2	1536.75	-0.0021	0	64.54	1e-05	TYEANVLSIGSGNGR
gi|9106550	surface-exposed outer membrane protein [Xylella fastidiosa 9a5c]	385	98281	9	6.5	1	769.383	1536.75	2	1536.75	-0.0021	0	24.31	0.11	TYEANVLSIGSGNGR
gi|9106550	surface-exposed outer membrane protein [Xylella fastidiosa 9a5c]	385	98281	9	6.5	1	799.906	1597.8	2	1597.81	-0.0087	0	109.97	6.1e-10	IVNVGDGIGNNDAVNK
gi|9106550	surface-exposed outer membrane protein [Xylella fastidiosa 9a5c]	385	98281	9	6.5	1	799.907	1597.8	2	1597.81	-0.0063	0	33.38	0.028	IVNVGDGIGNNDAVNK
gi|9106550	surface-exposed outer membrane protein [Xylella fastidiosa 9a5c]	385	98281	9	6.5	1	880.948	1759.88	2	1759.9	-0.0145	0	110.15	4.6e-10	SQLDGVTASVNDVAASVK
gi|9106550	surface-exposed outer membrane protein [Xylella fastidiosa 9a5c]	385	98281	9	6.5	1	880.948	1759.88	2	1759.9	-0.0141	0	136.35	1.1e-12	SQLDGVTASVNDVAASVK
gi|9106550	surface-exposed outer membrane protein [Xylella fastidiosa 9a5c]	385	98281	9	6.5	1	1114.23	3339.67	3	3339.69	-0.0168	1	3.36	8.8	IVNVGDGIGNNDAVNKSQLDGVTASVNDVAASVK
gi|9106550	surface-exposed outer membrane protein [Xylella fastidiosa 9a5c]	385	98281	9	6.5	1	1114.23	3339.67	3	3339.69	-0.0168	1	6.08	4.7	IVNVGDGIGNNDAVNKSQLDGVTASVNDVAASVK
gi|9105388	hypothetical protein XF_0531 [Xylella fastidiosa 9a5c]	307	37515	18	36.2	1	429.726	857.438	2	857.439	-0.0019	0	5.32	32	GHDAAFIK
gi|9105388	hypothetical protein XF_0531 [Xylella fastidiosa 9a5c]	307	37515	18	36.2	1	449.723	897.431	2	897.434	-0.0039	0	8.31	5.7	IYFDAGGR
gi|9105388	hypothetical protein XF_0531 [Xylella fastidiosa 9a5c]	307	37515	18	36.2	1	449.723	897.432	2	897.434	-0.0027	0	4.46	14	IYFDAGGR
gi|9105388	hypothetical protein XF_0531 [Xylella fastidiosa 9a5c]	307	37515	18	36.2	1	449.723	897.432	2	897.434	-0.0027	0	3.43	18	IYFDAGGR
gi|9105388	hypothetical protein XF_0531 [Xylella fastidiosa 9a5c]	307	37515	18	36.2	1	582.3	1162.59	2	1162.6	-0.0129	0	27.03	0.1	AGAQTPSFSLGK
gi|9105388	hypothetical protein XF_0531 [Xylella fastidiosa 9a5c]	307	37515	18	36.2	1	582.301	1162.59	2	1162.6	-0.0117	0	44.4	0.0019	AGAQTPSFSLGK
gi|9105388	hypothetical protein XF_0531 [Xylella fastidiosa 9a5c]	307	37515	18	36.2	1	582.302	1162.59	2	1162.6	-0.0086	0	13.41	2.4	AGAQTPSFSLGK
gi|9105388	hypothetical protein XF_0531 [Xylella fastidiosa 9a5c]	307	37515	18	36.2	1	635.813	1269.61	2	1269.61	-0.0021	0	18.55	0.65	SGLHYQAFGYK
gi|9105388	hypothetical protein XF_0531 [Xylella fastidiosa 9a5c]	307	37515	18	36.2	1	635.813	1269.61	2	1269.61	-0.0021	0	5.72	12	SGLHYQAFGYK
gi|9105388	hypothetical protein XF_0531 [Xylella fastidiosa 9a5c]	307	37515	18	36.2	1	728.373	1454.73	2	1454.75	-0.0166	0	103.04	2.4e-09	GPNGTQVGVITEQR
gi|9105388	hypothetical protein XF_0531 [Xylella fastidiosa 9a5c]	307	37515	18	36.2	1	728.375	1454.74	2	1454.75	-0.0119	0	101.2	3.7e-09	GPNGTQVGVITEQR
gi|9105388	hypothetical protein XF_0531 [Xylella fastidiosa 9a5c]	307	37515	18	36.2	1	728.376	1454.74	2	1454.75	-0.0109	0	0.68	41	GPNGTQVGVITEQR
gi|9105388	hypothetical protein XF_0531 [Xylella fastidiosa 9a5c]	307	37515	18	36.2	1	731.872	1461.73	2	1461.73	0.0009	0	23	0.26	SIVATAAHCLYEK
gi|9105388	hypothetical protein XF_0531 [Xylella fastidiosa 9a5c]	307	37515	18	36.2	1	766.334	1530.65	2	1530.66	-0.008	0	19.56	0.25	QYSCTGASIESNSK
gi|9105388	hypothetical protein XF_0531 [Xylella fastidiosa 9a5c]	307	37515	18	36.2	1	766.335	1530.65	2	1530.66	-0.0071	0	64.55	7.8e-06	QYSCTGASIESNSK
gi|9105388	hypothetical protein XF_0531 [Xylella fastidiosa 9a5c]	307	37515	18	36.2	1	894.943	1787.87	2	1787.88	-0.0072	0	24.65	0.16	IASAIPLDSEQDSSVEK
gi|9105388	hypothetical protein XF_0531 [Xylella fastidiosa 9a5c]	307	37515	18	36.2	1	628.321	1881.94	3	1881.95	-0.0047	1	16.99	0.84	EYLADKAGAQTPSFSLGK
gi|9105388	hypothetical protein XF_0531 [Xylella fastidiosa 9a5c]	307	37515	18	36.2	1	1006.47	2010.92	2	2010.92	-0.0043	0	80.37	1.7e-07	NLSGFNNTPLFTCQGEGR
gi|9105905	polyphosphate-selective porin O [Xylella fastidiosa 9a5c]	292	43746	7	15.2	1	609.81	1217.61	2	1217.61	-0.0017	0	10.96	3.4	TPVGMEALASSR
gi|9105905	polyphosphate-selective porin O [Xylella fastidiosa 9a5c]	292	43746	7	15.2	1	743.365	1484.71	2	1484.72	-0.0076	0	22.12	0.27	DLQGDNPGTTQAIR
gi|9105905	polyphosphate-selective porin O [Xylella fastidiosa 9a5c]	292	43746	7	15.2	1	743.365	1484.71	2	1484.72	-0.0074	0	83.18	2.1e-07	DLQGDNPGTTQAIR
gi|9105905	polyphosphate-selective porin O [Xylella fastidiosa 9a5c]	292	43746	7	15.2	1	836.446	1670.88	2	1670.88	-0.0071	0	96.45	9.5e-09	LIDSGTLVDVDQIQR
gi|9105905	polyphosphate-selective porin O [Xylella fastidiosa 9a5c]	292	43746	7	15.2	1	836.446	1670.88	2	1670.88	-0.0059	0	101.84	2.7e-09	LIDSGTLVDVDQIQR
gi|9105905	polyphosphate-selective porin O [Xylella fastidiosa 9a5c]	292	43746	7	15.2	1	836.446	1670.88	2	1670.88	-0.0059	0	87.9	6.8e-08	LIDSGTLVDVDQIQR
gi|9105905	polyphosphate-selective porin O [Xylella fastidiosa 9a5c]	292	43746	7	15.2	1	963.471	1924.93	2	1924.94	-0.007	0	18.96	0.35	AGSFMEAALPVQSIYEGR
gi|9106449	hypothetical protein XF_1434 [Xylella fastidiosa 9a5c]	271	34281	14	32.8	1	685.336	1368.66	2	1368.66	-0.0007	0	28.81	0.069	AVFYPDPHGGGPR
gi|9106449	hypothetical protein XF_1434 [Xylella fastidiosa 9a5c]	271	34281	14	32.8	1	710.815	1419.62	2	1419.62	-0.0038	0	32.36	0.015	MINDDPGDISESK
gi|9106449	hypothetical protein XF_1434 [Xylella fastidiosa 9a5c]	271	34281	14	32.8	1	710.815	1419.62	2	1419.62	-0.0038	0	51.6	0.00018	MINDDPGDISESK
gi|9106449	hypothetical protein XF_1434 [Xylella fastidiosa 9a5c]	271	34281	14	32.8	1	710.815	1419.62	2	1419.62	-0.0038	0	24.43	0.092	MINDDPGDISESK
gi|9106449	hypothetical protein XF_1434 [Xylella fastidiosa 9a5c]	271	34281	14	32.8	1	710.816	1419.62	2	1419.62	-0.0021	0	63.31	1.2e-05	MINDDPGDISESK
gi|9106449	hypothetical protein XF_1434 [Xylella fastidiosa 9a5c]	271	34281	14	32.8	1	718.812	1435.61	2	1435.61	-0.0045	0	34.24	0.0071	MINDDPGDISESK
gi|9106449	hypothetical protein XF_1434 [Xylella fastidiosa 9a5c]	271	34281	14	32.8	1	718.813	1435.61	2	1435.61	-0.0021	0	7.27	3.5	MINDDPGDISESK
gi|9106449	hypothetical protein XF_1434 [Xylella fastidiosa 9a5c]	271	34281	14	32.8	1	718.813	1435.61	2	1435.61	-0.0021	0	9.54	2.1	MINDDPGDISESK
gi|9106449	hypothetical protein XF_1434 [Xylella fastidiosa 9a5c]	271	34281	14	32.8	1	925.928	1849.84	2	1849.85	-0.0064	0	114.94	1e-10	VNGEDSSCTANVVQAATK
gi|9106449	hypothetical protein XF_1434 [Xylella fastidiosa 9a5c]	271	34281	14	32.8	1	925.928	1849.84	2	1849.85	-0.0061	0	19.05	0.39	VNGEDSSCTANVVQAATK
gi|9106449	hypothetical protein XF_1434 [Xylella fastidiosa 9a5c]	271	34281	14	32.8	1	925.928	1849.84	2	1849.85	-0.0061	0	23.29	0.15	VNGEDSSCTANVVQAATK
gi|9106449	hypothetical protein XF_1434 [Xylella fastidiosa 9a5c]	271	34281	14	32.8	1	978.819	2933.44	3	2933.46	-0.0248	0	36.08	0.0044	FAAPPTQGIFSLYGYPNAIDEGEHLVK
gi|9106449	hypothetical protein XF_1434 [Xylella fastidiosa 9a5c]	271	34281	14	32.8	1	978.821	2933.44	3	2933.46	-0.0188	0	42.48	0.001	FAAPPTQGIFSLYGYPNAIDEGEHLVK
gi|9106449	hypothetical protein XF_1434 [Xylella fastidiosa 9a5c]	271	34281	14	32.8	1	1071.83	3212.45	3	3212.46	-0.0112	0	67.92	8.5e-07	NFSEGASGGPALQNLPDGTYQTGNVEGYVDR
gi|9105193	conserved hypothetical protein [Xylella fastidiosa 9a5c]	181	25904	8	26.4	1	647.307	1292.6	2	1292.6	0.0001	0	52.15	0.00026	YPIADNSTEAGR
gi|9105193	conserved hypothetical protein [Xylella fastidiosa 9a5c]	181	25904	8	26.4	1	724.385	1446.75	2	1446.76	-0.0031	0	30.52	0.041	AGAVASYLAGQGVQR
gi|9105193	conserved hypothetical protein [Xylella fastidiosa 9a5c]	181	25904	8	26.4	1	770.936	1539.86	2	1539.86	-0.0037	0	46.53	0.00076	DAAIGAAIGAAAGLLTGK
gi|9105193	conserved hypothetical protein [Xylella fastidiosa 9a5c]	181	25904	8	26.4	1	770.936	1539.86	2	1539.86	-0.0037	0	44.58	0.0012	DAAIGAAIGAAAGLLTGK
gi|9105193	conserved hypothetical protein [Xylella fastidiosa 9a5c]	181	25904	8	26.4	1	770.938	1539.86	2	1539.86	-0.0012	0	86.72	7.1e-08	DAAIGAAIGAAAGLLTGK
gi|9105193	conserved hypothetical protein [Xylella fastidiosa 9a5c]	181	25904	8	26.4	1	770.938	1539.86	2	1539.86	-0.0012	0	61.96	2.1e-05	DAAIGAAIGAAAGLLTGK
gi|9105193	conserved hypothetical protein [Xylella fastidiosa 9a5c]	181	25904	8	26.4	1	1026.5	2050.98	2	2050.98	-0.0069	0	15.04	0.64	DGDNITLNLPDGITFDFGK
gi|9105193	conserved hypothetical protein [Xylella fastidiosa 9a5c]	181	25904	8	26.4	1	1026.5	2050.98	2	2050.98	-0.0069	0	10.39	1.9	DGDNITLNLPDGITFDFGK
gi|9106389	conserved hypothetical protein [Xylella fastidiosa 9a5c]	170	58429	9	20.9	1	539.295	1076.58	2	1076.58	0	0	4.38	24	IEDPLSYLK
gi|9106389	conserved hypothetical protein [Xylella fastidiosa 9a5c]	170	58429	9	20.9	1	639.326	1276.64	2	1276.64	-0.0037	0	59.44	6.5e-05	YVPTSLQEQGR
gi|9106389	conserved hypothetical protein [Xylella fastidiosa 9a5c]	170	58429	9	20.9	1	639.329	1276.64	2	1276.64	0.0026	0	55.48	0.00016	YVPTSLQEQGR
gi|9106389	conserved hypothetical protein [Xylella fastidiosa 9a5c]	170	58429	9	20.9	1	820.468	1638.92	2	1638.93	-0.0087	0	54.85	0.0001	VNTIIPAVTDILNTR
gi|9106389	conserved hypothetical protein [Xylella fastidiosa 9a5c]	170	58429	9	20.9	1	820.468	1638.92	2	1638.93	-0.0087	0	58.2	4.9e-05	VNTIIPAVTDILNTR
gi|9106389	conserved hypothetical protein [Xylella fastidiosa 9a5c]	170	58429	9	20.9	1	1219.6	2437.18	2	2437.18	-0.004	0	0.73	17	NYGNNWPIGLAPYYAENVINR
gi|9106389	conserved hypothetical protein [Xylella fastidiosa 9a5c]	170	58429	9	20.9	1	888.755	2663.24	3	2663.25	-0.0095	0	54.52	5.4e-05	THMPIVEVSDIPNQYLTYTDDGR
gi|9106389	conserved hypothetical protein [Xylella fastidiosa 9a5c]	170	58429	9	20.9	1	888.755	2663.24	3	2663.25	-0.0095	0	11.06	1.2	THMPIVEVSDIPNQYLTYTDDGR
gi|9106389	conserved hypothetical protein [Xylella fastidiosa 9a5c]	170	58429	9	20.9	1	1050.52	3148.53	3	3148.54	-0.0132	0	12.57	0.64	VNLTIPTQGWNTYFVETSYPDGFIATSK
gi|9105169	outer membrane protein [Xylella fastidiosa 9a5c]	166	42433	3	4.4	1	946.895	1891.78	2	1891.78	-0.0069	0	50.88	3.7e-05	SEEEFDNTPNANSPGER
gi|9105169	outer membrane protein [Xylella fastidiosa 9a5c]	166	42433	3	4.4	1	946.895	1891.78	2	1891.78	-0.0058	0	71.09	3.5e-07	SEEEFDNTPNANSPGER
gi|9105169	outer membrane protein [Xylella fastidiosa 9a5c]	166	42433	3	4.4	1	946.895	1891.78	2	1891.78	-0.0058	0	81.98	2.9e-08	SEEEFDNTPNANSPGER
gi|9106252	1,4-beta-cellobiosidase [Xylella fastidiosa 9a5c]	153	71152	6	7.5	1	638.337	1274.66	2	1274.66	-0.0023	0	39.84	0.0065	LINNAYPDISR
gi|9106252	1,4-beta-cellobiosidase [Xylella fastidiosa 9a5c]	153	71152	6	7.5	1	799.405	1596.8	2	1596.8	-0.0076	0	70.16	4.3e-06	EYIDTIASIFSNPK
gi|9106252	1,4-beta-cellobiosidase [Xylella fastidiosa 9a5c]	153	71152	6	7.5	1	799.405	1596.8	2	1596.8	-0.0076	0	96.04	1.1e-08	EYIDTIASIFSNPK
gi|9106252	1,4-beta-cellobiosidase [Xylella fastidiosa 9a5c]	153	71152	6	7.5	1	942.81	2825.41	3	2825.43	-0.0225	0	13.73	0.97	IVNIIEPDSLPNIITNMSTPSCAQAK
gi|9106252	1,4-beta-cellobiosidase [Xylella fastidiosa 9a5c]	153	71152	6	7.5	1	942.813	2825.42	3	2825.43	-0.0131	0	20.12	0.23	IVNIIEPDSLPNIITNMSTPSCAQAK
gi|9106252	1,4-beta-cellobiosidase [Xylella fastidiosa 9a5c]	153	71152	6	7.5	1	942.813	2825.42	3	2825.43	-0.0131	0	33.23	0.011	IVNIIEPDSLPNIITNMSTPSCAQAK
gi|9105784	outer membrane protein [Xylella fastidiosa 9a5c]	151	19904	2	7.2	1	666.348	1330.68	2	1330.68	-0.0031	0	67.36	9.6e-06	AALSSSLGLDQNR
gi|9105784	outer membrane protein [Xylella fastidiosa 9a5c]	151	19904	2	7.2	1	666.348	1330.68	2	1330.68	-0.0026	0	109.29	6.2e-10	AALSSSLGLDQNR
gi|9107389	conserved hypothetical protein [Xylella fastidiosa 9a5c]	100	103651	11	11.9	1	725.344	1448.67	2	1448.68	-0.0044	1	17.13	0.77	SKYDVSGSTNTYK
gi|9107389	conserved hypothetical protein [Xylella fastidiosa 9a5c]	100	103651	11	11.9	1	725.344	1448.67	2	1448.68	-0.0042	1	7.02	7.9	SKYDVSGSTNTYK
gi|9107389	conserved hypothetical protein [Xylella fastidiosa 9a5c]	100	103651	11	11.9	1	725.344	1448.67	2	1448.68	-0.0042	1	4.62	14	SKYDVSGSTNTYK
gi|9107389	conserved hypothetical protein [Xylella fastidiosa 9a5c]	100	103651	11	11.9	1	912.022	1822.03	2	1822.05	-0.015	0	66.99	3.9e-06	GIQETPDITIIPTALIK
gi|9107389	conserved hypothetical protein [Xylella fastidiosa 9a5c]	100	103651	11	11.9	1	912.024	1822.03	2	1822.05	-0.0121	0	4.93	5.8	GIQETPDITIIPTALIK
gi|9107389	conserved hypothetical protein [Xylella fastidiosa 9a5c]	100	103651	11	11.9	1	912.025	1822.04	2	1822.05	-0.0093	0	24.84	0.058	GIQETPDITIIPTALIK
gi|9107389	conserved hypothetical protein [Xylella fastidiosa 9a5c]	100	103651	11	11.9	1	964.556	1927.1	2	1927.1	-0.0055	0	13.93	0.54	ELFLESAVPLLANTGILK
gi|9107389	conserved hypothetical protein [Xylella fastidiosa 9a5c]	100	103651	11	11.9	1	1161.09	2320.16	2	2320.17	-0.0031	0	57.71	3.2e-05	NSTTGDLFLGSNPATSGLVLNSR
gi|9107389	conserved hypothetical protein [Xylella fastidiosa 9a5c]	100	103651	11	11.9	1	1182.56	2363.11	2	2363.12	-0.0083	0	10.85	1.7	EIGASNILTACALTNDANLCSR
gi|9107389	conserved hypothetical protein [Xylella fastidiosa 9a5c]	100	103651	11	11.9	1	844.071	2529.19	3	2529.2	-0.0139	0	1.86	9.3	TNAPNLYNYAPVNYYQRPDTR
gi|9107389	conserved hypothetical protein [Xylella fastidiosa 9a5c]	100	103651	11	11.9	1	844.071	2529.19	3	2529.2	-0.0139	0	4.09	5.6	TNAPNLYNYAPVNYYQRPDTR
gi|9107286	hypothetical protein XF_2151 [Xylella fastidiosa 9a5c]	91	46608	13	28.1	1	808.927	1615.84	2	1615.84	-0.0027	0	62.97	2.5e-05	GSTQVSVLDVDSGKPK
gi|9107286	hypothetical protein XF_2151 [Xylella fastidiosa 9a5c]	91	46608	13	28.1	1	894.462	1786.91	2	1786.91	-0.0038	0	26.53	0.085	TPTLLCGSSNDSVVPLK
gi|9107286	hypothetical protein XF_2151 [Xylella fastidiosa 9a5c]	91	46608	13	28.1	1	920.456	1838.9	2	1838.9	-0.0067	0	29.69	0.027	DTIAAFLPNDPPSEQPK
gi|9107286	hypothetical protein XF_2151 [Xylella fastidiosa 9a5c]	91	46608	13	28.1	1	849.104	2544.29	3	2544.31	-0.0197	0	29.3	0.031	VEALFPGDTQISLSDFPKPDQIK
gi|9107286	hypothetical protein XF_2151 [Xylella fastidiosa 9a5c]	91	46608	13	28.1	1	849.104	2544.29	3	2544.31	-0.0197	0	41.16	0.002	VEALFPGDTQISLSDFPKPDQIK
gi|9107286	hypothetical protein XF_2151 [Xylella fastidiosa 9a5c]	91	46608	13	28.1	1	849.105	2544.29	3	2544.31	-0.0193	0	1.19	20	VEALFPGDTQISLSDFPKPDQIK
gi|9107286	hypothetical protein XF_2151 [Xylella fastidiosa 9a5c]	91	46608	13	28.1	1	849.105	2544.29	3	2544.31	-0.0184	0	9.99	2.7	VEALFPGDTQISLSDFPKPDQIK
gi|9107286	hypothetical protein XF_2151 [Xylella fastidiosa 9a5c]	91	46608	13	28.1	1	849.105	2544.29	3	2544.31	-0.0184	0	7.89	4.3	VEALFPGDTQISLSDFPKPDQIK
gi|9107286	hypothetical protein XF_2151 [Xylella fastidiosa 9a5c]	91	46608	13	28.1	1	1003.17	3006.5	3	3006.51	-0.0118	1	23.67	0.099	TPTLLCGSSNDSVVPLKNATSAVASFSQR
gi|9107286	hypothetical protein XF_2151 [Xylella fastidiosa 9a5c]	91	46608	13	28.1	1	1217.61	3649.8	3	3649.82	-0.018	0	23.32	0.051	ENATATGVLLIPDGPDCPRPYPILTWGPSTSAQR
gi|9107286	hypothetical protein XF_2151 [Xylella fastidiosa 9a5c]	91	46608	13	28.1	1	1217.61	3649.8	3	3649.82	-0.018	0	10.03	1.1	ENATATGVLLIPDGPDCPRPYPILTWGPSTSAQR
gi|9107286	hypothetical protein XF_2151 [Xylella fastidiosa 9a5c]	91	46608	13	28.1	1	1217.61	3649.81	3	3649.82	-0.0132	0	27.73	0.018	ENATATGVLLIPDGPDCPRPYPILTWGPSTSAQR
gi|9107286	hypothetical protein XF_2151 [Xylella fastidiosa 9a5c]	91	46608	13	28.1	1	1217.61	3649.81	3	3649.82	-0.0132	0	18.5	0.15	ENATATGVLLIPDGPDCPRPYPILTWGPSTSAQR
gi|9105165	conserved hypothetical protein [Xylella fastidiosa 9a5c]	72	98426	6	2.9	1	619.306	1236.6	2	1236.6	-0.002	0	26.19	0.13	IASYGLADDGQK
gi|9105165	conserved hypothetical protein [Xylella fastidiosa 9a5c]	72	98426	6	2.9	1	827.933	1653.85	2	1653.86	-0.0092	0	47.11	0.00066	SLYDFISPVLSSQAK
gi|9105165	conserved hypothetical protein [Xylella fastidiosa 9a5c]	72	98426	6	2.9	1	827.933	1653.85	2	1653.86	-0.0092	0	25.99	0.085	SLYDFISPVLSSQAK
gi|9105165	conserved hypothetical protein [Xylella fastidiosa 9a5c]	72	98426	6	2.9	1	827.934	1653.85	2	1653.86	-0.007	0	3.2	16	SLYDFISPVLSSQAK
gi|9105165	conserved hypothetical protein [Xylella fastidiosa 9a5c]	72	98426	6	2.9	1	827.935	1653.86	2	1653.86	-0.0056	0	28.5	0.047	SLYDFISPVLSSQAK
gi|9105165	conserved hypothetical protein [Xylella fastidiosa 9a5c]	72	98426	6	2.9	1	827.935	1653.86	2	1653.86	-0.0056	0	34.81	0.011	SLYDFISPVLSSQAK
gi|9105487	60kDa chaperonin [Xylella fastidiosa 9a5c]	48	57835	9	18.1	1	579.341	1156.67	2	1156.67	-0.0026	0	22.35	0.32	DLLTVLDAVAK
gi|9105487	60kDa chaperonin [Xylella fastidiosa 9a5c]	48	57835	9	18.1	1	579.341	1156.67	2	1156.67	-0.0026	0	14.23	2.1	DLLTVLDAVAK
gi|9105487	60kDa chaperonin [Xylella fastidiosa 9a5c]	48	57835	9	18.1	1	600.836	1199.66	2	1199.66	-0.0043	1	12.72	3.4	ARVDDALLATR
gi|9105487	60kDa chaperonin [Xylella fastidiosa 9a5c]	48	57835	9	18.1	1	841.948	1681.88	2	1681.89	-0.0063	0	33.17	0.019	EIVANAGEEPSVILNK
gi|9105487	60kDa chaperonin [Xylella fastidiosa 9a5c]	48	57835	9	18.1	1	572.263	1713.77	3	1713.77	-0.0037	1	0.94	13	TQIEETTSDYDREK
gi|9105487	60kDa chaperonin [Xylella fastidiosa 9a5c]	48	57835	9	18.1	1	734.701	2201.08	3	2201.09	-0.0104	1	29.78	0.042	VSKENTTIIDGIGDNDAINGR
gi|9105487	60kDa chaperonin [Xylella fastidiosa 9a5c]	48	57835	9	18.1	1	1259.14	2516.27	2	2516.28	-0.0137	0	40.02	0.003	AIAQVATISANSDESIGNIIAEAMK
gi|9105487	60kDa chaperonin [Xylella fastidiosa 9a5c]	48	57835	9	18.1	1	1259.14	2516.27	2	2516.28	-0.0137	0	18.49	0.42	AIAQVATISANSDESIGNIIAEAMK
gi|9105487	60kDa chaperonin [Xylella fastidiosa 9a5c]	48	57835	9	18.1	1	882.462	2644.36	3	2644.37	-0.0097	1	19.97	0.38	AIAQVATISANSDESIGNIIAEAMKK
gi|9107039	hypothetical protein XF_1941 [Xylella fastidiosa 9a5c]	45	18501	2	7.3	1	636.331	1270.65	2	1270.65	-0.0051	0	36.42	0.012	GSAPLISNVEER
gi|9107039	hypothetical protein XF_1941 [Xylella fastidiosa 9a5c]	45	18501	2	7.3	1	636.331	1270.65	2	1270.65	-0.0051	0	39.07	0.0063	GSAPLISNVEER
gi|9187833	conserved hypothetical protein [Xylella fastidiosa 9a5c]	28	96421	3	5.2	1	634.298	1266.58	2	1266.58	-0.0034	0	30.53	0.035	SGEQAGGLEYTR
gi|9187833	conserved hypothetical protein [Xylella fastidiosa 9a5c]	28	96421	3	5.2	1	652.86	1303.71	2	1303.71	-0.0044	0	19.82	0.5	VSTVTTNSLNLR
gi|9187833	conserved hypothetical protein [Xylella fastidiosa 9a5c]	28	96421	3	5.2	1	1102.06	2202.1	2	2202.11	-0.0059	0	4.34	13	GLYNGLGASGDLINWPTADLR

## Sheet: 10.2
strain J1a12
10 days, replicate 2
prot_acc	prot_desc	prot_score	prot_mass	prot_matches	prot_cover	pep_rank	pep_exp_mz	pep_exp_mr	pep_exp_z	pep_calc_mr	pep_delta	pep_miss	pep_score	pep_expect	pep_seq
gi|9105185	hypothetical protein XF_0357 [Xylella fastidiosa 9a5c]	1624	42541	49	59.2	1	509.797	1017.58	2	1017.59	-0.0062	1	4.33	24	VETLFPGKK
gi|9105185	hypothetical protein XF_0357 [Xylella fastidiosa 9a5c]	1624	42541	49	59.2	1	517.779	1033.54	2	1033.56	-0.0132	1	10.99	5.2	VRNEFLEK
gi|9105185	hypothetical protein XF_0357 [Xylella fastidiosa 9a5c]	1624	42541	49	59.2	2	517.779	1033.54	2	1033.56	-0.0132	1	3.68	28	VRNEFLEK
gi|9105185	hypothetical protein XF_0357 [Xylella fastidiosa 9a5c]	1624	42541	49	59.2	1	517.779	1033.54	2	1033.56	-0.0132	1	4.11	25	VRNEFLEK
gi|9105185	hypothetical protein XF_0357 [Xylella fastidiosa 9a5c]	1624	42541	49	59.2	2	517.782	1033.55	2	1033.56	-0.0062	1	4.18	25	VRNEFLEK
gi|9105185	hypothetical protein XF_0357 [Xylella fastidiosa 9a5c]	1624	42541	49	59.2	1	532.278	1062.54	2	1062.55	-0.0038	1	12.08	3.2	NEFLEKQR
gi|9105185	hypothetical protein XF_0357 [Xylella fastidiosa 9a5c]	1624	42541	49	59.2	1	533.303	1064.59	2	1064.6	-0.0056	1	20.46	0.37	KIIGSYTQR
gi|9105185	hypothetical protein XF_0357 [Xylella fastidiosa 9a5c]	1624	42541	49	59.2	1	533.304	1064.59	2	1064.6	-0.0044	1	3.49	18	KIIGSYTQR
gi|9105185	hypothetical protein XF_0357 [Xylella fastidiosa 9a5c]	1624	42541	49	59.2	2	533.304	1064.59	2	1064.6	-0.0044	1	2.12	25	KIIGSYTQR
gi|9105185	hypothetical protein XF_0357 [Xylella fastidiosa 9a5c]	1624	42541	49	59.2	1	537.296	1072.58	2	1072.58	-0.0011	1	11.2	4.7	NPFRVDLGR
gi|9105185	hypothetical protein XF_0357 [Xylella fastidiosa 9a5c]	1624	42541	49	59.2	1	539.797	1077.58	2	1077.58	-0.003	0	22.3	0.36	NTNLAIASFK
gi|9105185	hypothetical protein XF_0357 [Xylella fastidiosa 9a5c]	1624	42541	49	59.2	1	549.294	1096.57	2	1096.58	-0.0035	0	8.5	7.3	NNLLNWAPR
gi|9105185	hypothetical protein XF_0357 [Xylella fastidiosa 9a5c]	1624	42541	49	59.2	1	549.294	1096.57	2	1096.58	-0.0035	0	19.5	0.58	NNLLNWAPR
gi|9105185	hypothetical protein XF_0357 [Xylella fastidiosa 9a5c]	1624	42541	49	59.2	1	615.824	1229.63	2	1229.64	-0.0038	0	46.4	0.0018	QVSVVDVGTGNR
gi|9105185	hypothetical protein XF_0357 [Xylella fastidiosa 9a5c]	1624	42541	49	59.2	1	615.824	1229.63	2	1229.64	-0.0032	0	42.88	0.004	QVSVVDVGTGNR
gi|9105185	hypothetical protein XF_0357 [Xylella fastidiosa 9a5c]	1624	42541	49	59.2	1	679.871	1357.73	2	1357.73	-0.0042	1	19.65	0.44	QVSVVDVGTGNRK
gi|9105185	hypothetical protein XF_0357 [Xylella fastidiosa 9a5c]	1624	42541	49	59.2	1	679.871	1357.73	2	1357.73	-0.0042	1	16.75	0.87	QVSVVDVGTGNRK
gi|9105185	hypothetical protein XF_0357 [Xylella fastidiosa 9a5c]	1624	42541	49	59.2	1	721.402	1440.79	2	1440.79	-0.0051	1	30.38	0.033	GIISAKGDDPLVTR
gi|9105185	hypothetical protein XF_0357 [Xylella fastidiosa 9a5c]	1624	42541	49	59.2	1	812.867	1623.72	2	1623.72	-0.0058	0	5.21	6.8	EYFQPGFYSDFPK
gi|9105185	hypothetical protein XF_0357 [Xylella fastidiosa 9a5c]	1624	42541	49	59.2	1	868.952	1735.89	2	1735.9	-0.0097	0	89.68	4.4e-08	QIAALLTDEPPSEQPK
gi|9105185	hypothetical protein XF_0357 [Xylella fastidiosa 9a5c]	1624	42541	49	59.2	1	868.953	1735.89	2	1735.9	-0.0075	0	82.67	2.2e-07	QIAALLTDEPPSEQPK
gi|9105185	hypothetical protein XF_0357 [Xylella fastidiosa 9a5c]	1624	42541	49	59.2	1	868.953	1735.89	2	1735.9	-0.0075	0	68.06	6.4e-06	QIAALLTDEPPSEQPK
gi|9105185	hypothetical protein XF_0357 [Xylella fastidiosa 9a5c]	1624	42541	49	59.2	1	868.954	1735.89	2	1735.9	-0.0059	0	30.12	0.04	QIAALLTDEPPSEQPK
gi|9105185	hypothetical protein XF_0357 [Xylella fastidiosa 9a5c]	1624	42541	49	59.2	1	919.468	1836.92	2	1836.93	-0.0077	0	90.72	2.8e-08	VVEMTYTTVGVVGEPTR
gi|9105185	hypothetical protein XF_0357 [Xylella fastidiosa 9a5c]	1624	42541	49	59.2	1	919.468	1836.92	2	1836.93	-0.0077	0	70.5	2.9e-06	VVEMTYTTVGVVGEPTR
gi|9105185	hypothetical protein XF_0357 [Xylella fastidiosa 9a5c]	1624	42541	49	59.2	1	919.469	1836.92	2	1836.93	-0.0061	0	115.18	9.9e-11	VVEMTYTTVGVVGEPTR
gi|9105185	hypothetical protein XF_0357 [Xylella fastidiosa 9a5c]	1624	42541	49	59.2	1	919.469	1836.92	2	1836.93	-0.0061	0	91.52	2.3e-08	VVEMTYTTVGVVGEPTR
gi|9105185	hypothetical protein XF_0357 [Xylella fastidiosa 9a5c]	1624	42541	49	59.2	1	927.464	1852.91	2	1852.92	-0.01	0	104.2	1.1e-09	VVEMTYTTVGVVGEPTR
gi|9105185	hypothetical protein XF_0357 [Xylella fastidiosa 9a5c]	1624	42541	49	59.2	1	927.468	1852.92	2	1852.92	-0.0024	0	90.6	2.6e-08	VVEMTYTTVGVVGEPTR
gi|9105185	hypothetical protein XF_0357 [Xylella fastidiosa 9a5c]	1624	42541	49	59.2	1	936.457	1870.9	2	1870.91	-0.0103	0	50.49	0.0003	DNSAVAHLSSEELCIVK
gi|9105185	hypothetical protein XF_0357 [Xylella fastidiosa 9a5c]	1624	42541	49	59.2	1	936.457	1870.9	2	1870.91	-0.0103	0	23.06	0.17	DNSAVAHLSSEELCIVK
gi|9105185	hypothetical protein XF_0357 [Xylella fastidiosa 9a5c]	1624	42541	49	59.2	1	624.64	1870.9	3	1870.91	-0.0098	0	9.31	3.9	DNSAVAHLSSEELCIVK
gi|9105185	hypothetical protein XF_0357 [Xylella fastidiosa 9a5c]	1624	42541	49	59.2	1	988.996	1975.98	2	1975.99	-0.015	0	39.63	0.0055	TPTLLCGSDNDTVVPFLK
gi|9105185	hypothetical protein XF_0357 [Xylella fastidiosa 9a5c]	1624	42541	49	59.2	1	988.996	1975.98	2	1975.99	-0.015	0	31.84	0.033	TPTLLCGSDNDTVVPFLK
gi|9105185	hypothetical protein XF_0357 [Xylella fastidiosa 9a5c]	1624	42541	49	59.2	1	988.998	1975.98	2	1975.99	-0.0109	0	149.52	5.6e-14	TPTLLCGSDNDTVVPFLK
gi|9105185	hypothetical protein XF_0357 [Xylella fastidiosa 9a5c]	1624	42541	49	59.2	1	988.998	1975.98	2	1975.99	-0.0109	0	148.72	6.7e-14	TPTLLCGSDNDTVVPFLK
gi|9105185	hypothetical protein XF_0357 [Xylella fastidiosa 9a5c]	1624	42541	49	59.2	1	995.496	1988.98	2	1988.99	-0.0176	0	114.1	1.5e-10	DTTDLFLGDDLPAIDQIK
gi|9105185	hypothetical protein XF_0357 [Xylella fastidiosa 9a5c]	1624	42541	49	59.2	1	995.501	1988.99	2	1988.99	-0.0066	0	116.76	7.9e-11	DTTDLFLGDDLPAIDQIK
gi|9105185	hypothetical protein XF_0357 [Xylella fastidiosa 9a5c]	1624	42541	49	59.2	1	995.501	1988.99	2	1988.99	-0.0066	0	129.82	3.9e-12	DTTDLFLGDDLPAIDQIK
gi|9105185	hypothetical protein XF_0357 [Xylella fastidiosa 9a5c]	1624	42541	49	59.2	1	995.502	1988.99	2	1988.99	-0.0056	0	137.21	6.9e-13	DTTDLFLGDDLPAIDQIK
gi|9105185	hypothetical protein XF_0357 [Xylella fastidiosa 9a5c]	1624	42541	49	59.2	1	995.502	1988.99	2	1988.99	-0.0056	0	86.32	8.5e-08	DTTDLFLGDDLPAIDQIK
gi|9105185	hypothetical protein XF_0357 [Xylella fastidiosa 9a5c]	1624	42541	49	59.2	1	995.502	1988.99	2	1988.99	-0.0056	0	98.82	4.8e-09	DTTDLFLGDDLPAIDQIK
gi|9105185	hypothetical protein XF_0357 [Xylella fastidiosa 9a5c]	1624	42541	49	59.2	1	996.499	1990.98	2	1990.99	-0.0074	0	36.59	0.0062	NIYLSPTQVFQDPWAGR
gi|9105185	hypothetical protein XF_0357 [Xylella fastidiosa 9a5c]	1624	42541	49	59.2	1	996.499	1990.98	2	1990.99	-0.0074	0	24.73	0.096	NIYLSPTQVFQDPWAGR
gi|9105185	hypothetical protein XF_0357 [Xylella fastidiosa 9a5c]	1624	42541	49	59.2	1	996.499	1990.98	2	1990.99	-0.0074	0	49.3	0.00033	NIYLSPTQVFQDPWAGR
gi|9105185	hypothetical protein XF_0357 [Xylella fastidiosa 9a5c]	1624	42541	49	59.2	1	996.5	1990.98	2	1990.99	-0.0051	0	59.94	2.9e-05	NIYLSPTQVFQDPWAGR
gi|9105185	hypothetical protein XF_0357 [Xylella fastidiosa 9a5c]	1624	42541	49	59.2	1	1027.51	3079.52	3	3079.54	-0.0224	0	44.17	0.00072	ASGVVLVPDGPQCPGPYPVLGWGSATETLR
gi|9105185	hypothetical protein XF_0357 [Xylella fastidiosa 9a5c]	1624	42541	49	59.2	1	1027.51	3079.52	3	3079.54	-0.0209	0	1.29	14	ASGVVLVPDGPQCPGPYPVLGWGSATETLR
gi|9105185	hypothetical protein XF_0357 [Xylella fastidiosa 9a5c]	1624	42541	49	59.2	1	1027.51	3079.52	3	3079.54	-0.0209	0	53.05	9.3e-05	ASGVVLVPDGPQCPGPYPVLGWGSATETLR
gi|9105188	hypothetical protein XF_0358 [Xylella fastidiosa 9a5c]	1080	42767	35	52.5	2	514.795	1027.58	2	1027.58	-0.0023	1	2.85	31	QQLLDKQR
gi|9105188	hypothetical protein XF_0358 [Xylella fastidiosa 9a5c]	1080	42767	35	52.5	1	533.303	1064.59	2	1064.6	-0.0056	1	20.46	0.37	KIIGSYTQR
gi|9105188	hypothetical protein XF_0358 [Xylella fastidiosa 9a5c]	1080	42767	35	52.5	1	533.304	1064.59	2	1064.6	-0.0044	1	3.49	18	KIIGSYTQR
gi|9105188	hypothetical protein XF_0358 [Xylella fastidiosa 9a5c]	1080	42767	35	52.5	2	533.304	1064.59	2	1064.6	-0.0044	1	2.12	25	KIIGSYTQR
gi|9105188	hypothetical protein XF_0358 [Xylella fastidiosa 9a5c]	1080	42767	35	52.5	1	539.797	1077.58	2	1077.58	-0.003	0	22.3	0.36	NTNLAIASFK
gi|9105188	hypothetical protein XF_0358 [Xylella fastidiosa 9a5c]	1080	42767	35	52.5	1	612.808	1223.6	2	1223.61	-0.005	0	10.04	4.8	EVFDYLPDVK
gi|9105188	hypothetical protein XF_0358 [Xylella fastidiosa 9a5c]	1080	42767	35	52.5	1	615.824	1229.63	2	1229.64	-0.0038	0	46.4	0.0018	QVSVVDVGTGNR
gi|9105188	hypothetical protein XF_0358 [Xylella fastidiosa 9a5c]	1080	42767	35	52.5	1	615.824	1229.63	2	1229.64	-0.0032	0	42.88	0.004	QVSVVDVGTGNR
gi|9105188	hypothetical protein XF_0358 [Xylella fastidiosa 9a5c]	1080	42767	35	52.5	1	682.324	1362.63	2	1362.65	-0.0202	0	12.08	2.8	DGQTFRPSEQAK
gi|9105188	hypothetical protein XF_0358 [Xylella fastidiosa 9a5c]	1080	42767	35	52.5	1	682.327	1362.64	2	1362.65	-0.0139	0	12.22	2.8	DGQTFRPSEQAK
gi|9105188	hypothetical protein XF_0358 [Xylella fastidiosa 9a5c]	1080	42767	35	52.5	1	682.33	1362.65	2	1362.65	-0.0072	0	11.22	3.6	DGQTFRPSEQAK
gi|9105188	hypothetical protein XF_0358 [Xylella fastidiosa 9a5c]	1080	42767	35	52.5	1	707.895	1413.78	2	1413.78	-0.0066	0	44.29	0.0017	TVLQSLNTPLSNK
gi|9105188	hypothetical protein XF_0358 [Xylella fastidiosa 9a5c]	1080	42767	35	52.5	1	707.896	1413.78	2	1413.78	-0.0057	0	77.96	7.4e-07	TVLQSLNTPLSNK
gi|9105188	hypothetical protein XF_0358 [Xylella fastidiosa 9a5c]	1080	42767	35	52.5	1	731.875	1461.74	2	1461.74	-0.0061	0	93.26	2.5e-08	SIISSNGDNSLVTR
gi|9105188	hypothetical protein XF_0358 [Xylella fastidiosa 9a5c]	1080	42767	35	52.5	1	795.382	1588.75	2	1588.76	-0.0074	0	17.88	0.59	QYLQPGFYSDFPK
gi|9105188	hypothetical protein XF_0358 [Xylella fastidiosa 9a5c]	1080	42767	35	52.5	1	795.382	1588.75	2	1588.76	-0.0074	0	9.74	3.8	QYLQPGFYSDFPK
gi|9105188	hypothetical protein XF_0358 [Xylella fastidiosa 9a5c]	1080	42767	35	52.5	1	868.952	1735.89	2	1735.9	-0.0097	0	89.68	4.4e-08	QIAALLTDEPPSEQPK
gi|9105188	hypothetical protein XF_0358 [Xylella fastidiosa 9a5c]	1080	42767	35	52.5	1	868.953	1735.89	2	1735.9	-0.0075	0	82.67	2.2e-07	QIAALLTDEPPSEQPK
gi|9105188	hypothetical protein XF_0358 [Xylella fastidiosa 9a5c]	1080	42767	35	52.5	1	868.953	1735.89	2	1735.9	-0.0075	0	68.06	6.4e-06	QIAALLTDEPPSEQPK
gi|9105188	hypothetical protein XF_0358 [Xylella fastidiosa 9a5c]	1080	42767	35	52.5	1	868.954	1735.89	2	1735.9	-0.0059	0	30.12	0.04	QIAALLTDEPPSEQPK
gi|9105188	hypothetical protein XF_0358 [Xylella fastidiosa 9a5c]	1080	42767	35	52.5	1	919.468	1836.92	2	1836.93	-0.0077	0	90.72	2.8e-08	VVEMTYTTVGVVGEPTR
gi|9105188	hypothetical protein XF_0358 [Xylella fastidiosa 9a5c]	1080	42767	35	52.5	1	919.468	1836.92	2	1836.93	-0.0077	0	70.5	2.9e-06	VVEMTYTTVGVVGEPTR
gi|9105188	hypothetical protein XF_0358 [Xylella fastidiosa 9a5c]	1080	42767	35	52.5	1	919.469	1836.92	2	1836.93	-0.0061	0	115.18	9.9e-11	VVEMTYTTVGVVGEPTR
gi|9105188	hypothetical protein XF_0358 [Xylella fastidiosa 9a5c]	1080	42767	35	52.5	1	919.469	1836.92	2	1836.93	-0.0061	0	91.52	2.3e-08	VVEMTYTTVGVVGEPTR
gi|9105188	hypothetical protein XF_0358 [Xylella fastidiosa 9a5c]	1080	42767	35	52.5	1	927.464	1852.91	2	1852.92	-0.01	0	104.2	1.1e-09	VVEMTYTTVGVVGEPTR
gi|9105188	hypothetical protein XF_0358 [Xylella fastidiosa 9a5c]	1080	42767	35	52.5	1	927.468	1852.92	2	1852.92	-0.0024	0	90.6	2.6e-08	VVEMTYTTVGVVGEPTR
gi|9105188	hypothetical protein XF_0358 [Xylella fastidiosa 9a5c]	1080	42767	35	52.5	1	988.996	1975.98	2	1975.99	-0.015	0	39.63	0.0055	TPTLLCGSDNDTVVPFLK
gi|9105188	hypothetical protein XF_0358 [Xylella fastidiosa 9a5c]	1080	42767	35	52.5	1	988.996	1975.98	2	1975.99	-0.015	0	31.84	0.033	TPTLLCGSDNDTVVPFLK
gi|9105188	hypothetical protein XF_0358 [Xylella fastidiosa 9a5c]	1080	42767	35	52.5	1	988.998	1975.98	2	1975.99	-0.0109	0	149.52	5.6e-14	TPTLLCGSDNDTVVPFLK
gi|9105188	hypothetical protein XF_0358 [Xylella fastidiosa 9a5c]	1080	42767	35	52.5	1	988.998	1975.98	2	1975.99	-0.0109	0	148.72	6.7e-14	TPTLLCGSDNDTVVPFLK
gi|9105188	hypothetical protein XF_0358 [Xylella fastidiosa 9a5c]	1080	42767	35	52.5	1	1239.63	2477.25	2	2477.25	-0.0031	0	4.37	8.3	ASGVVLVPDGPQCPGPYPVLGWGR
gi|9105188	hypothetical protein XF_0358 [Xylella fastidiosa 9a5c]	1080	42767	35	52.5	1	1239.63	2477.25	2	2477.25	-0.0017	0	3.98	9	ASGVVLVPDGPQCPGPYPVLGWGR
gi|9105188	hypothetical protein XF_0358 [Xylella fastidiosa 9a5c]	1080	42767	35	52.5	1	1239.63	2477.25	2	2477.25	-0.0017	0	5.86	5.9	ASGVVLVPDGPQCPGPYPVLGWGR
gi|9105188	hypothetical protein XF_0358 [Xylella fastidiosa 9a5c]	1080	42767	35	52.5	1	1239.63	2477.25	2	2477.25	-0.0017	0	5.58	6.3	ASGVVLVPDGPQCPGPYPVLGWGR
gi|9105188	hypothetical protein XF_0358 [Xylella fastidiosa 9a5c]	1080	42767	35	52.5	1	993.804	2978.39	3	2978.41	-0.0192	0	59.43	1.2e-05	NIYSDPSQVFQDPWANQVEALFPGEK
gi|9106550	surface-exposed outer membrane protein [Xylella fastidiosa 9a5c]	491	98281	9	5	1	759.395	1516.78	2	1516.78	-0.0091	0	59.48	5.6e-05	ATANAIGSSVLGVDSR
gi|9106550	surface-exposed outer membrane protein [Xylella fastidiosa 9a5c]	491	98281	9	5	1	799.904	1597.79	2	1597.81	-0.0117	0	55.34	0.00018	IVNVGDGIGNNDAVNK
gi|9106550	surface-exposed outer membrane protein [Xylella fastidiosa 9a5c]	491	98281	9	5	1	799.904	1597.79	2	1597.81	-0.0117	0	56.34	0.00014	IVNVGDGIGNNDAVNK
gi|9106550	surface-exposed outer membrane protein [Xylella fastidiosa 9a5c]	491	98281	9	5	1	799.905	1597.8	2	1597.81	-0.0102	0	139.63	6.6e-13	IVNVGDGIGNNDAVNK
gi|9106550	surface-exposed outer membrane protein [Xylella fastidiosa 9a5c]	491	98281	9	5	1	880.947	1759.88	2	1759.9	-0.0158	0	139.92	4.9e-13	SQLDGVTASVNDVAASVK
gi|9106550	surface-exposed outer membrane protein [Xylella fastidiosa 9a5c]	491	98281	9	5	1	880.95	1759.89	2	1759.9	-0.0098	0	103.39	2.2e-09	SQLDGVTASVNDVAASVK
gi|9106550	surface-exposed outer membrane protein [Xylella fastidiosa 9a5c]	491	98281	9	5	1	880.95	1759.89	2	1759.9	-0.0098	0	91.39	3.6e-08	SQLDGVTASVNDVAASVK
gi|9106550	surface-exposed outer membrane protein [Xylella fastidiosa 9a5c]	491	98281	9	5	1	1114.23	3339.68	3	3339.69	-0.0129	1	2.7	11	IVNVGDGIGNNDAVNKSQLDGVTASVNDVAASVK
gi|9106550	surface-exposed outer membrane protein [Xylella fastidiosa 9a5c]	491	98281	9	5	1	1114.23	3339.68	3	3339.69	-0.0129	1	14.11	0.8	IVNVGDGIGNNDAVNKSQLDGVTASVNDVAASVK
gi|9107389	conserved hypothetical protein [Xylella fastidiosa 9a5c]	362	103651	16	14.1	1	658.816	1315.62	2	1315.6	0.013	0	51.83	0.00031	SESFNDFITTR
gi|9107389	conserved hypothetical protein [Xylella fastidiosa 9a5c]	362	103651	16	14.1	1	725.344	1448.67	2	1448.68	-0.0057	1	31.25	0.029	SKYDVSGSTNTYK
gi|9107389	conserved hypothetical protein [Xylella fastidiosa 9a5c]	362	103651	16	14.1	1	725.344	1448.67	2	1448.68	-0.0057	1	42.01	0.0024	SKYDVSGSTNTYK
gi|9107389	conserved hypothetical protein [Xylella fastidiosa 9a5c]	362	103651	16	14.1	1	725.345	1448.67	2	1448.68	-0.0035	1	51.38	0.00029	SKYDVSGSTNTYK
gi|9107389	conserved hypothetical protein [Xylella fastidiosa 9a5c]	362	103651	16	14.1	1	725.345	1448.67	2	1448.68	-0.0035	1	24.79	0.13	SKYDVSGSTNTYK
gi|9107389	conserved hypothetical protein [Xylella fastidiosa 9a5c]	362	103651	16	14.1	1	912.022	1822.03	2	1822.05	-0.0161	0	46.37	0.00046	GIQETPDITIIPTALIK
gi|9107389	conserved hypothetical protein [Xylella fastidiosa 9a5c]	362	103651	16	14.1	1	912.022	1822.03	2	1822.05	-0.0161	0	31.36	0.015	GIQETPDITIIPTALIK
gi|9107389	conserved hypothetical protein [Xylella fastidiosa 9a5c]	362	103651	16	14.1	1	912.025	1822.04	2	1822.05	-0.0099	0	81.55	1.2e-07	GIQETPDITIIPTALIK
gi|9107389	conserved hypothetical protein [Xylella fastidiosa 9a5c]	362	103651	16	14.1	1	912.027	1822.04	2	1822.05	-0.0063	0	4.16	6.8	GIQETPDITIIPTALIK
gi|9107389	conserved hypothetical protein [Xylella fastidiosa 9a5c]	362	103651	16	14.1	1	1161.09	2320.16	2	2320.17	-0.0081	0	74.96	5.8e-07	NSTTGDLFLGSNPATSGLVLNSR
gi|9107389	conserved hypothetical protein [Xylella fastidiosa 9a5c]	362	103651	16	14.1	1	788.711	2363.11	3	2363.12	-0.011	0	70.19	2e-06	EIGASNILTACALTNDANLCSR
gi|9107389	conserved hypothetical protein [Xylella fastidiosa 9a5c]	362	103651	16	14.1	1	788.711	2363.11	3	2363.12	-0.011	0	3.7	8.9	EIGASNILTACALTNDANLCSR
gi|9107389	conserved hypothetical protein [Xylella fastidiosa 9a5c]	362	103651	16	14.1	1	1182.56	2363.11	2	2363.12	-0.0071	0	116.14	5e-11	EIGASNILTACALTNDANLCSR
gi|9107389	conserved hypothetical protein [Xylella fastidiosa 9a5c]	362	103651	16	14.1	1	1182.57	2363.12	2	2363.12	-0.0015	0	4.13	8	EIGASNILTACALTNDANLCSR
gi|9107389	conserved hypothetical protein [Xylella fastidiosa 9a5c]	362	103651	16	14.1	1	844.068	2529.18	3	2529.2	-0.0202	0	26.59	0.03	TNAPNLYNYAPVNYYQRPDTR
gi|9107389	conserved hypothetical protein [Xylella fastidiosa 9a5c]	362	103651	16	14.1	1	1348.62	2695.23	2	2695.23	-0.0059	0	1.69	8.2	TADSNTQAGNFAGSGGPTSNVDNSISVK
gi|9106588	peptidoglycan-associated outer membrane lipoprotein precursor [Xylella fastidiosa 9a5c]	254	15815	5	32.7	1	771.427	1540.84	2	1540.85	-0.0062	0	65.53	1.1e-05	VIVVNQADLGGVTEK
gi|9106588	peptidoglycan-associated outer membrane lipoprotein precursor [Xylella fastidiosa 9a5c]	254	15815	5	32.7	1	771.43	1540.85	2	1540.85	0.0002	0	85.47	1.1e-07	VIVVNQADLGGVTEK
gi|9106588	peptidoglycan-associated outer membrane lipoprotein precursor [Xylella fastidiosa 9a5c]	254	15815	5	32.7	1	773.851	1545.69	2	1545.7	-0.0082	0	75.88	8.1e-07	LGYGGGYGGGYNQQR
gi|9106588	peptidoglycan-associated outer membrane lipoprotein precursor [Xylella fastidiosa 9a5c]	254	15815	5	32.7	1	773.853	1545.69	2	1545.7	-0.0055	0	58.53	4.6e-05	LGYGGGYGGGYNQQR
gi|9106588	peptidoglycan-associated outer membrane lipoprotein precursor [Xylella fastidiosa 9a5c]	254	15815	5	32.7	1	854.984	1707.95	2	1707.96	-0.01	0	75.15	1e-06	SAPTGVGAIIGGVVGAVAGR
gi|9105388	hypothetical protein XF_0531 [Xylella fastidiosa 9a5c]	241	37515	14	23.7	1	429.725	857.435	2	857.439	-0.0048	0	13.52	4.8	GHDAAFIK
gi|9105388	hypothetical protein XF_0531 [Xylella fastidiosa 9a5c]	241	37515	14	23.7	1	449.723	897.431	2	897.434	-0.0033	0	11.49	2.8	IYFDAGGR
gi|9105388	hypothetical protein XF_0531 [Xylella fastidiosa 9a5c]	241	37515	14	23.7	1	582.298	1162.58	2	1162.6	-0.0158	0	37.01	0.01	AGAQTPSFSLGK
gi|9105388	hypothetical protein XF_0531 [Xylella fastidiosa 9a5c]	241	37515	14	23.7	1	582.299	1162.58	2	1162.6	-0.0142	0	30.29	0.049	AGAQTPSFSLGK
gi|9105388	hypothetical protein XF_0531 [Xylella fastidiosa 9a5c]	241	37515	14	23.7	1	728.374	1454.73	2	1454.75	-0.0143	0	101.26	3.6e-09	GPNGTQVGVITEQR
gi|9105388	hypothetical protein XF_0531 [Xylella fastidiosa 9a5c]	241	37515	14	23.7	1	728.375	1454.74	2	1454.75	-0.0118	0	49.44	0.00055	GPNGTQVGVITEQR
gi|9105388	hypothetical protein XF_0531 [Xylella fastidiosa 9a5c]	241	37515	14	23.7	1	728.375	1454.74	2	1454.75	-0.0118	0	15.24	1.4	GPNGTQVGVITEQR
gi|9105388	hypothetical protein XF_0531 [Xylella fastidiosa 9a5c]	241	37515	14	23.7	1	766.335	1530.65	2	1530.66	-0.0074	0	80.11	2.2e-07	QYSCTGASIESNSK
gi|9105388	hypothetical protein XF_0531 [Xylella fastidiosa 9a5c]	241	37515	14	23.7	1	766.335	1530.65	2	1530.66	-0.0074	0	67.89	3.6e-06	QYSCTGASIESNSK
gi|9105388	hypothetical protein XF_0531 [Xylella fastidiosa 9a5c]	241	37515	14	23.7	1	766.337	1530.66	2	1530.66	-0.002	0	2.5	13	QYSCTGASIESNSK
gi|9105388	hypothetical protein XF_0531 [Xylella fastidiosa 9a5c]	241	37515	14	23.7	1	894.941	1787.87	2	1787.88	-0.0117	0	19.19	0.55	IASAIPLDSEQDSSVEK
gi|9105388	hypothetical protein XF_0531 [Xylella fastidiosa 9a5c]	241	37515	14	23.7	1	894.943	1787.87	2	1787.88	-0.0071	0	32.98	0.023	IASAIPLDSEQDSSVEK
gi|9105388	hypothetical protein XF_0531 [Xylella fastidiosa 9a5c]	241	37515	14	23.7	1	628.318	1881.93	3	1881.95	-0.0147	1	7.88	6.3	EYLADKAGAQTPSFSLGK
gi|9105388	hypothetical protein XF_0531 [Xylella fastidiosa 9a5c]	241	37515	14	23.7	1	628.322	1881.95	3	1881.95	-0.0021	1	23.33	0.2	EYLADKAGAQTPSFSLGK
gi|9106449	hypothetical protein XF_1434 [Xylella fastidiosa 9a5c]	234	34281	8	32.8	1	685.335	1368.65	2	1368.66	-0.003	0	26.61	0.11	AVFYPDPHGGGPR
gi|9106449	hypothetical protein XF_1434 [Xylella fastidiosa 9a5c]	234	34281	8	32.8	1	685.335	1368.65	2	1368.66	-0.003	0	31.41	0.037	AVFYPDPHGGGPR
gi|9106449	hypothetical protein XF_1434 [Xylella fastidiosa 9a5c]	234	34281	8	32.8	1	710.813	1419.61	2	1419.62	-0.0069	0	67.98	3.7e-06	MINDDPGDISESK
gi|9106449	hypothetical protein XF_1434 [Xylella fastidiosa 9a5c]	234	34281	8	32.8	1	710.813	1419.61	2	1419.62	-0.0068	0	7.99	3.7	MINDDPGDISESK
gi|9106449	hypothetical protein XF_1434 [Xylella fastidiosa 9a5c]	234	34281	8	32.8	1	718.813	1435.61	2	1435.61	-0.0027	0	6.1	4.6	MINDDPGDISESK
gi|9106449	hypothetical protein XF_1434 [Xylella fastidiosa 9a5c]	234	34281	8	32.8	1	925.927	1849.84	2	1849.85	-0.0084	0	120.54	2.8e-11	VNGEDSSCTANVVQAATK
gi|9106449	hypothetical protein XF_1434 [Xylella fastidiosa 9a5c]	234	34281	8	32.8	1	978.823	2933.45	3	2933.46	-0.0114	0	42.15	0.0011	FAAPPTQGIFSLYGYPNAIDEGEHLVK
gi|9106449	hypothetical protein XF_1434 [Xylella fastidiosa 9a5c]	234	34281	8	32.8	1	1071.82	3212.45	3	3212.46	-0.0157	0	66.35	1.1e-06	NFSEGASGGPALQNLPDGTYQTGNVEGYVDR
gi|9105784	outer membrane protein [Xylella fastidiosa 9a5c]	230	19904	4	12.2	1	484.238	966.462	2	966.477	-0.0153	0	1.09	41	FTALGSTDR
gi|9105784	outer membrane protein [Xylella fastidiosa 9a5c]	230	19904	4	12.2	1	666.345	1330.67	2	1330.68	-0.0091	0	103.48	2.3e-09	AALSSSLGLDQNR
gi|9105784	outer membrane protein [Xylella fastidiosa 9a5c]	230	19904	4	12.2	1	666.345	1330.67	2	1330.68	-0.0091	0	77.62	8.9e-07	AALSSSLGLDQNR
gi|9105784	outer membrane protein [Xylella fastidiosa 9a5c]	230	19904	4	12.2	1	666.345	1330.68	2	1330.68	-0.0079	0	105.92	1.3e-09	AALSSSLGLDQNR
gi|9105193	conserved hypothetical protein [Xylella fastidiosa 9a5c]	228	25904	9	18.6	1	647.305	1292.6	2	1292.6	-0.0042	0	59.44	4.9e-05	YPIADNSTEAGR
gi|9105193	conserved hypothetical protein [Xylella fastidiosa 9a5c]	228	25904	9	18.6	1	647.305	1292.6	2	1292.6	-0.0042	0	38.13	0.0066	YPIADNSTEAGR
gi|9105193	conserved hypothetical protein [Xylella fastidiosa 9a5c]	228	25904	9	18.6	1	724.382	1446.75	2	1446.76	-0.009	0	47.49	0.00084	AGAVASYLAGQGVQR
gi|9105193	conserved hypothetical protein [Xylella fastidiosa 9a5c]	228	25904	9	18.6	1	724.383	1446.75	2	1446.76	-0.007	0	29.87	0.048	AGAVASYLAGQGVQR
gi|9105193	conserved hypothetical protein [Xylella fastidiosa 9a5c]	228	25904	9	18.6	1	724.383	1446.75	2	1446.76	-0.007	0	36.22	0.011	AGAVASYLAGQGVQR
gi|9105193	conserved hypothetical protein [Xylella fastidiosa 9a5c]	228	25904	9	18.6	1	770.935	1539.85	2	1539.86	-0.0074	0	69.55	3.8e-06	DAAIGAAIGAAAGLLTGK
gi|9105193	conserved hypothetical protein [Xylella fastidiosa 9a5c]	228	25904	9	18.6	1	770.935	1539.85	2	1539.86	-0.0074	0	56.59	7.5e-05	DAAIGAAIGAAAGLLTGK
gi|9105193	conserved hypothetical protein [Xylella fastidiosa 9a5c]	228	25904	9	18.6	1	770.937	1539.86	2	1539.86	-0.0036	0	52.35	0.0002	DAAIGAAIGAAAGLLTGK
gi|9105193	conserved hypothetical protein [Xylella fastidiosa 9a5c]	228	25904	9	18.6	1	770.937	1539.86	2	1539.86	-0.0036	0	54.32	0.00013	DAAIGAAIGAAAGLLTGK
gi|9105165	conserved hypothetical protein [Xylella fastidiosa 9a5c]	194	98426	16	14.9	1	529.301	1056.59	2	1056.59	-0.005	0	19.29	0.83	ITVTGSNIPR
gi|9105165	conserved hypothetical protein [Xylella fastidiosa 9a5c]	194	98426	16	14.9	1	561.798	1121.58	2	1121.58	-0.0016	0	7.17	8.5	YVNLNATTAR
gi|9105165	conserved hypothetical protein [Xylella fastidiosa 9a5c]	194	98426	16	14.9	1	561.798	1121.58	2	1121.58	-0.0016	0	11.92	2.9	YVNLNATTAR
gi|9105165	conserved hypothetical protein [Xylella fastidiosa 9a5c]	194	98426	16	14.9	1	619.304	1236.59	2	1236.6	-0.0049	0	16.83	1.1	IASYGLADDGQK
gi|9105165	conserved hypothetical protein [Xylella fastidiosa 9a5c]	194	98426	16	14.9	1	619.304	1236.59	2	1236.6	-0.0049	0	20.64	0.46	IASYGLADDGQK
gi|9105165	conserved hypothetical protein [Xylella fastidiosa 9a5c]	194	98426	16	14.9	1	673.856	1345.7	2	1345.7	-0.0018	0	26.59	0.12	GGLAAFASVSDPVR
gi|9105165	conserved hypothetical protein [Xylella fastidiosa 9a5c]	194	98426	16	14.9	1	673.856	1345.7	2	1345.7	-0.0018	0	22.54	0.3	GGLAAFASVSDPVR
gi|9105165	conserved hypothetical protein [Xylella fastidiosa 9a5c]	194	98426	16	14.9	1	709.85	1417.69	2	1417.68	0.0019	0	6.69	13	VDHYSGGSTAVTPK
gi|9105165	conserved hypothetical protein [Xylella fastidiosa 9a5c]	194	98426	16	14.9	1	827.933	1653.85	2	1653.86	-0.0096	0	20.09	0.33	SLYDFISPVLSSQAK
gi|9105165	conserved hypothetical protein [Xylella fastidiosa 9a5c]	194	98426	16	14.9	1	827.934	1653.85	2	1653.86	-0.0071	0	32.36	0.019	SLYDFISPVLSSQAK
gi|9105165	conserved hypothetical protein [Xylella fastidiosa 9a5c]	194	98426	16	14.9	1	827.934	1653.85	2	1653.86	-0.0071	0	55.1	0.0001	SLYDFISPVLSSQAK
gi|9105165	conserved hypothetical protein [Xylella fastidiosa 9a5c]	194	98426	16	14.9	1	892.477	1782.94	2	1782.95	-0.0076	0	48.55	0.00052	DDNLLNGVAGTGQLLGVK
gi|9105165	conserved hypothetical protein [Xylella fastidiosa 9a5c]	194	98426	16	14.9	1	892.477	1782.94	2	1782.95	-0.0076	0	40.59	0.0033	DDNLLNGVAGTGQLLGVK
gi|9105165	conserved hypothetical protein [Xylella fastidiosa 9a5c]	194	98426	16	14.9	1	892.481	1782.95	2	1782.95	-0.0009	0	7.27	6.8	DDNLLNGVAGTGQLLGVK
gi|9105165	conserved hypothetical protein [Xylella fastidiosa 9a5c]	194	98426	16	14.9	1	1033.02	2064.03	2	2064.04	-0.0075	0	129.87	3.4e-12	ATVGEYLQTLTSDGQGSIPK
gi|9105165	conserved hypothetical protein [Xylella fastidiosa 9a5c]	194	98426	16	14.9	1	1235.62	2469.23	2	2469.23	-0.0063	0	0.43	24	IAPLDPLTGGAMNYNPLDSAGAVGR
gi|9187833	conserved hypothetical protein [Xylella fastidiosa 9a5c]	168	96421	8	7.7	1	634.297	1266.58	2	1266.58	-0.0052	0	59.79	4.1e-05	SGEQAGGLEYTR
gi|9187833	conserved hypothetical protein [Xylella fastidiosa 9a5c]	168	96421	8	7.7	1	634.298	1266.58	2	1266.58	-0.0036	0	53.77	0.00016	SGEQAGGLEYTR
gi|9187833	conserved hypothetical protein [Xylella fastidiosa 9a5c]	168	96421	8	7.7	1	652.859	1303.7	2	1303.71	-0.0065	0	44.67	0.0016	VSTVTTNSLNLR
gi|9187833	conserved hypothetical protein [Xylella fastidiosa 9a5c]	168	96421	8	7.7	1	749.326	1496.64	2	1496.64	-0.0016	0	8.69	2.3	YICPSCNNDLNK
gi|9187833	conserved hypothetical protein [Xylella fastidiosa 9a5c]	168	96421	8	7.7	1	874.877	1747.74	2	1747.74	-0.005	0	45.81	0.0003	TNDQENYFQFDATR
gi|9187833	conserved hypothetical protein [Xylella fastidiosa 9a5c]	168	96421	8	7.7	1	874.877	1747.74	2	1747.74	-0.005	0	54.98	3.6e-05	TNDQENYFQFDATR
gi|9187833	conserved hypothetical protein [Xylella fastidiosa 9a5c]	168	96421	8	7.7	1	926.988	1851.96	2	1851.96	-0.0011	0	21.57	0.25	SVLSYLNALPEAAFETK
gi|9187833	conserved hypothetical protein [Xylella fastidiosa 9a5c]	168	96421	8	7.7	1	926.988	1851.96	2	1851.96	-0.0011	0	30.15	0.035	SVLSYLNALPEAAFETK
gi|9107286	hypothetical protein XF_2151 [Xylella fastidiosa 9a5c]	151	46608	10	16	1	619.808	1237.6	2	1237.61	-0.0033	0	38.02	0.0063	NATSAVASFSQR
gi|9107286	hypothetical protein XF_2151 [Xylella fastidiosa 9a5c]	151	46608	10	16	1	619.808	1237.6	2	1237.61	-0.0033	0	36.97	0.008	NATSAVASFSQR
gi|9107286	hypothetical protein XF_2151 [Xylella fastidiosa 9a5c]	151	46608	10	16	1	808.925	1615.83	2	1615.84	-0.0071	0	79.28	5.9e-07	GSTQVSVLDVDSGKPK
gi|9107286	hypothetical protein XF_2151 [Xylella fastidiosa 9a5c]	151	46608	10	16	1	920.457	1838.9	2	1838.9	-0.0047	0	25.42	0.073	DTIAAFLPNDPPSEQPK
gi|9107286	hypothetical protein XF_2151 [Xylella fastidiosa 9a5c]	151	46608	10	16	1	920.457	1838.9	2	1838.9	-0.0047	0	36.99	0.0051	DTIAAFLPNDPPSEQPK
gi|9107286	hypothetical protein XF_2151 [Xylella fastidiosa 9a5c]	151	46608	10	16	1	920.459	1838.9	2	1838.9	-0.0019	0	30.32	0.024	DTIAAFLPNDPPSEQPK
gi|9107286	hypothetical protein XF_2151 [Xylella fastidiosa 9a5c]	151	46608	10	16	1	920.459	1838.9	2	1838.9	-0.0019	0	39.17	0.0031	DTIAAFLPNDPPSEQPK
gi|9107286	hypothetical protein XF_2151 [Xylella fastidiosa 9a5c]	151	46608	10	16	1	849.105	2544.29	3	2544.31	-0.0181	0	11.42	1.9	VEALFPGDTQISLSDFPKPDQIK
gi|9107286	hypothetical protein XF_2151 [Xylella fastidiosa 9a5c]	151	46608	10	16	1	849.105	2544.29	3	2544.31	-0.017	0	29.04	0.033	VEALFPGDTQISLSDFPKPDQIK
gi|9107286	hypothetical protein XF_2151 [Xylella fastidiosa 9a5c]	151	46608	10	16	1	849.105	2544.29	3	2544.31	-0.017	0	34.27	0.01	VEALFPGDTQISLSDFPKPDQIK
gi|9106389	conserved hypothetical protein [Xylella fastidiosa 9a5c]	146	58429	4	5.1	1	639.323	1276.63	2	1276.64	-0.0087	0	72.64	3.1e-06	YVPTSLQEQGR
gi|9106389	conserved hypothetical protein [Xylella fastidiosa 9a5c]	146	58429	4	5.1	1	639.327	1276.64	2	1276.64	-0.0028	0	77.27	1.1e-06	YVPTSLQEQGR
gi|9106389	conserved hypothetical protein [Xylella fastidiosa 9a5c]	146	58429	4	5.1	1	820.47	1638.92	2	1638.93	-0.0058	0	16.15	0.78	VNTIIPAVTDILNTR
gi|9106389	conserved hypothetical protein [Xylella fastidiosa 9a5c]	146	58429	4	5.1	1	820.47	1638.92	2	1638.93	-0.0058	0	54.76	0.00011	VNTIIPAVTDILNTR
gi|9105905	polyphosphate-selective porin O [Xylella fastidiosa 9a5c]	138	43746	5	10.5	1	609.812	1217.61	2	1217.61	0.0022	0	20.71	0.36	TPVGMEALASSR
gi|9105905	polyphosphate-selective porin O [Xylella fastidiosa 9a5c]	138	43746	5	10.5	1	609.812	1217.61	2	1217.61	0.0022	0	4.7	14	TPVGMEALASSR
gi|9105905	polyphosphate-selective porin O [Xylella fastidiosa 9a5c]	138	43746	5	10.5	1	743.365	1484.72	2	1484.72	-0.0063	0	18.55	0.62	DLQGDNPGTTQAIR
gi|9105905	polyphosphate-selective porin O [Xylella fastidiosa 9a5c]	138	43746	5	10.5	1	743.366	1484.72	2	1484.72	-0.0044	0	65.62	1.2e-05	DLQGDNPGTTQAIR
gi|9105905	polyphosphate-selective porin O [Xylella fastidiosa 9a5c]	138	43746	5	10.5	1	836.445	1670.88	2	1670.88	-0.0089	0	95.42	1.2e-08	LIDSGTLVDVDQIQR
gi|9105487	60kDa chaperonin [Xylella fastidiosa 9a5c]	95	57835	5	8.8	1	579.344	1156.67	2	1156.67	0.0029	0	8.23	8.3	DLLTVLDAVAK
gi|9105487	60kDa chaperonin [Xylella fastidiosa 9a5c]	95	57835	5	8.8	1	841.949	1681.88	2	1681.89	-0.0041	0	26.75	0.083	EIVANAGEEPSVILNK
gi|9105487	60kDa chaperonin [Xylella fastidiosa 9a5c]	95	57835	5	8.8	1	841.949	1681.88	2	1681.89	-0.0041	0	78.53	5.5e-07	EIVANAGEEPSVILNK
gi|9105487	60kDa chaperonin [Xylella fastidiosa 9a5c]	95	57835	5	8.8	1	734.7	2201.08	3	2201.09	-0.0147	1	36.37	0.0086	VSKENTTIIDGIGDNDAINGR
gi|9105487	60kDa chaperonin [Xylella fastidiosa 9a5c]	95	57835	5	8.8	1	734.701	2201.08	3	2201.09	-0.01	1	36.42	0.009	VSKENTTIIDGIGDNDAINGR
gi|9105169	outer membrane protein [Xylella fastidiosa 9a5c]	90	42433	2	4.4	1	946.894	1891.77	2	1891.78	-0.0079	0	61.44	3.3e-06	SEEEFDNTPNANSPGER
gi|9105169	outer membrane protein [Xylella fastidiosa 9a5c]	90	42433	2	4.4	1	946.894	1891.77	2	1891.78	-0.0079	0	47.62	7.9e-05	SEEEFDNTPNANSPGER
gi|9107045	VirK protein [Xylella fastidiosa 9a5c]	74	16267	2	8.3	1	668.346	1334.68	2	1334.68	-0.0054	0	53.61	0.0002	LTNDVLSFAEAR
gi|9107045	VirK protein [Xylella fastidiosa 9a5c]	74	16267	2	8.3	1	668.346	1334.68	2	1334.68	-0.0054	0	49.74	0.00048	LTNDVLSFAEAR
gi|9106978	hypothetical protein XF_1887 [Xylella fastidiosa 9a5c]	64	79555	1	2.7	1	973.959	1945.9	2	1945.91	-0.0086	0	64.04	8.1e-06	EGFNALTQADEVSAGPNAR
gi|9105600	hypothetical protein XF_0714 [Xylella fastidiosa 9a5c]	40	67851	1	2.1	1	737.878	1473.74	2	1473.75	-0.0077	0	40.45	0.0042	SDLLNVMALEVDR
gi|9106252	1,4-beta-cellobiosidase [Xylella fastidiosa 9a5c]	40	71152	3	5.4	1	638.335	1274.66	2	1274.66	-0.0059	0	40.43	0.0057	LINNAYPDISR
gi|9106252	1,4-beta-cellobiosidase [Xylella fastidiosa 9a5c]	40	71152	3	5.4	1	942.81	2825.41	3	2825.43	-0.0214	0	10.76	1.9	IVNIIEPDSLPNIITNMSTPSCAQAK
gi|9106252	1,4-beta-cellobiosidase [Xylella fastidiosa 9a5c]	40	71152	3	5.4	1	942.81	2825.41	3	2825.43	-0.0214	0	10.76	1.9	IVNIIEPDSLPNIITNMSTPSCAQAK
gi|9105677	lipase/esterase [Xylella fastidiosa 9a5c]	35	64343	1	2.5	1	799.467	1596.92	2	1596.92	-0.0046	0	34.9	0.0071	YIVVATIPDLGLAPR
gi|9105146	porin O precursor [Xylella fastidiosa 9a5c]	32	44972	1	2.8	1	651.799	1301.58	2	1301.59	-0.005	0	32.36	0.018	TSSDYGQFLER

## Sheet: 10.3
strain J1a12
10 days, replicate 3
prot_acc	prot_desc	prot_score	prot_mass	prot_matches	prot_cover	pep_rank	pep_exp_mz	pep_exp_mr	pep_exp_z	pep_calc_mr	pep_delta	pep_miss	pep_score	pep_expect	pep_seq
gi|9105185	hypothetical protein XF_0357 [Xylella fastidiosa 9a5c]	1085	42541	40	48.3	1	469.255	936.496	2	936.503	-0.0063	0	6.02	12	IIGSYTQR
gi|9105185	hypothetical protein XF_0357 [Xylella fastidiosa 9a5c]	1085	42541	40	48.3	1	509.797	1017.58	2	1017.59	-0.006	1	2.29	39	VETLFPGKK
gi|9105185	hypothetical protein XF_0357 [Xylella fastidiosa 9a5c]	1085	42541	40	48.3	3	517.781	1033.55	2	1033.56	-0.0076	1	5.54	18	VRNEFLEK
gi|9105185	hypothetical protein XF_0357 [Xylella fastidiosa 9a5c]	1085	42541	40	48.3	1	517.782	1033.55	2	1033.56	-0.0066	1	8.18	10	VRNEFLEK
gi|9105185	hypothetical protein XF_0357 [Xylella fastidiosa 9a5c]	1085	42541	40	48.3	1	533.301	1064.59	2	1064.6	-0.0111	1	11.35	3.2	KIIGSYTQR
gi|9105185	hypothetical protein XF_0357 [Xylella fastidiosa 9a5c]	1085	42541	40	48.3	1	533.301	1064.59	2	1064.6	-0.0111	1	7.76	7.2	KIIGSYTQR
gi|9105185	hypothetical protein XF_0357 [Xylella fastidiosa 9a5c]	1085	42541	40	48.3	1	533.304	1064.59	2	1064.6	-0.0047	1	15.55	1.1	KIIGSYTQR
gi|9105185	hypothetical protein XF_0357 [Xylella fastidiosa 9a5c]	1085	42541	40	48.3	1	539.797	1077.58	2	1077.58	-0.0034	0	16.73	1.3	NTNLAIASFK
gi|9105185	hypothetical protein XF_0357 [Xylella fastidiosa 9a5c]	1085	42541	40	48.3	1	539.798	1077.58	2	1077.58	-0.0003	0	18.66	0.84	NTNLAIASFK
gi|9105185	hypothetical protein XF_0357 [Xylella fastidiosa 9a5c]	1085	42541	40	48.3	1	539.798	1077.58	2	1077.58	-0.0003	0	13.05	3.1	NTNLAIASFK
gi|9105185	hypothetical protein XF_0357 [Xylella fastidiosa 9a5c]	1085	42541	40	48.3	1	549.295	1096.57	2	1096.58	-0.0029	0	2.95	26	NNLLNWAPR
gi|9105185	hypothetical protein XF_0357 [Xylella fastidiosa 9a5c]	1085	42541	40	48.3	1	549.295	1096.57	2	1096.58	-0.0028	0	17.51	0.92	NNLLNWAPR
gi|9105185	hypothetical protein XF_0357 [Xylella fastidiosa 9a5c]	1085	42541	40	48.3	1	615.82	1229.63	2	1229.64	-0.0112	0	26.88	0.16	QVSVVDVGTGNR
gi|9105185	hypothetical protein XF_0357 [Xylella fastidiosa 9a5c]	1085	42541	40	48.3	1	615.822	1229.63	2	1229.64	-0.008	0	40.12	0.0076	QVSVVDVGTGNR
gi|9105185	hypothetical protein XF_0357 [Xylella fastidiosa 9a5c]	1085	42541	40	48.3	1	721.402	1440.79	2	1440.79	-0.0036	1	26.34	0.085	GIISAKGDDPLVTR
gi|9105185	hypothetical protein XF_0357 [Xylella fastidiosa 9a5c]	1085	42541	40	48.3	1	868.952	1735.89	2	1735.9	-0.009	0	45.64	0.0011	QIAALLTDEPPSEQPK
gi|9105185	hypothetical protein XF_0357 [Xylella fastidiosa 9a5c]	1085	42541	40	48.3	1	868.955	1735.9	2	1735.9	-0.0038	0	42.48	0.0023	QIAALLTDEPPSEQPK
gi|9105185	hypothetical protein XF_0357 [Xylella fastidiosa 9a5c]	1085	42541	40	48.3	1	868.955	1735.9	2	1735.9	-0.0038	0	19.44	0.46	QIAALLTDEPPSEQPK
gi|9105185	hypothetical protein XF_0357 [Xylella fastidiosa 9a5c]	1085	42541	40	48.3	1	919.47	1836.92	2	1836.93	-0.0047	0	24.56	0.12	VVEMTYTTVGVVGEPTR
gi|9105185	hypothetical protein XF_0357 [Xylella fastidiosa 9a5c]	1085	42541	40	48.3	1	919.47	1836.92	2	1836.93	-0.0047	0	90.23	3.2e-08	VVEMTYTTVGVVGEPTR
gi|9105185	hypothetical protein XF_0357 [Xylella fastidiosa 9a5c]	1085	42541	40	48.3	1	919.471	1836.93	2	1836.93	-0.0011	0	96.65	7.2e-09	VVEMTYTTVGVVGEPTR
gi|9105185	hypothetical protein XF_0357 [Xylella fastidiosa 9a5c]	1085	42541	40	48.3	1	919.471	1836.93	2	1836.93	-0.0011	0	115.21	1e-10	VVEMTYTTVGVVGEPTR
gi|9105185	hypothetical protein XF_0357 [Xylella fastidiosa 9a5c]	1085	42541	40	48.3	1	927.469	1852.92	2	1852.92	-0.0007	0	63.69	1.3e-05	VVEMTYTTVGVVGEPTR
gi|9105185	hypothetical protein XF_0357 [Xylella fastidiosa 9a5c]	1085	42541	40	48.3	1	927.47	1852.92	2	1852.92	0.0008	0	82.72	1.6e-07	VVEMTYTTVGVVGEPTR
gi|9105185	hypothetical protein XF_0357 [Xylella fastidiosa 9a5c]	1085	42541	40	48.3	1	927.47	1852.92	2	1852.92	0.0008	0	38.6	0.0042	VVEMTYTTVGVVGEPTR
gi|9105185	hypothetical protein XF_0357 [Xylella fastidiosa 9a5c]	1085	42541	40	48.3	1	988.994	1975.97	2	1975.99	-0.0188	0	95.47	1.4e-08	TPTLLCGSDNDTVVPFLK
gi|9105185	hypothetical protein XF_0357 [Xylella fastidiosa 9a5c]	1085	42541	40	48.3	1	988.994	1975.97	2	1975.99	-0.0188	0	60.14	4.8e-05	TPTLLCGSDNDTVVPFLK
gi|9105185	hypothetical protein XF_0357 [Xylella fastidiosa 9a5c]	1085	42541	40	48.3	1	988.998	1975.98	2	1975.99	-0.0105	0	149.52	5.6e-14	TPTLLCGSDNDTVVPFLK
gi|9105185	hypothetical protein XF_0357 [Xylella fastidiosa 9a5c]	1085	42541	40	48.3	1	988.998	1975.98	2	1975.99	-0.0105	0	117.91	8.1e-11	TPTLLCGSDNDTVVPFLK
gi|9105185	hypothetical protein XF_0357 [Xylella fastidiosa 9a5c]	1085	42541	40	48.3	1	995.499	1988.98	2	1988.99	-0.0113	0	91.57	2.6e-08	DTTDLFLGDDLPAIDQIK
gi|9105185	hypothetical protein XF_0357 [Xylella fastidiosa 9a5c]	1085	42541	40	48.3	1	995.5	1988.99	2	1988.99	-0.0086	0	115.7	1e-10	DTTDLFLGDDLPAIDQIK
gi|9105185	hypothetical protein XF_0357 [Xylella fastidiosa 9a5c]	1085	42541	40	48.3	1	995.5	1988.99	2	1988.99	-0.0086	0	85.13	1.1e-07	DTTDLFLGDDLPAIDQIK
gi|9105185	hypothetical protein XF_0357 [Xylella fastidiosa 9a5c]	1085	42541	40	48.3	1	995.501	1988.99	2	1988.99	-0.0075	0	111.63	2.6e-10	DTTDLFLGDDLPAIDQIK
gi|9105185	hypothetical protein XF_0357 [Xylella fastidiosa 9a5c]	1085	42541	40	48.3	1	996.497	1990.98	2	1990.99	-0.0097	0	10.19	2.7	NIYLSPTQVFQDPWAGR
gi|9105185	hypothetical protein XF_0357 [Xylella fastidiosa 9a5c]	1085	42541	40	48.3	1	996.499	1990.98	2	1990.99	-0.0063	0	9.95	2.9	NIYLSPTQVFQDPWAGR
gi|9105185	hypothetical protein XF_0357 [Xylella fastidiosa 9a5c]	1085	42541	40	48.3	1	1012.85	3035.54	3	3035.56	-0.0236	1	2.47	7.8	TPTLLCGSDNDTVVPFLKNTNLAIASFK
gi|9105185	hypothetical protein XF_0357 [Xylella fastidiosa 9a5c]	1085	42541	40	48.3	1	1012.85	3035.54	3	3035.56	-0.0236	1	12.89	0.71	TPTLLCGSDNDTVVPFLKNTNLAIASFK
gi|9105185	hypothetical protein XF_0357 [Xylella fastidiosa 9a5c]	1085	42541	40	48.3	1	1012.86	3035.55	3	3035.56	-0.0176	1	18.84	0.18	TPTLLCGSDNDTVVPFLKNTNLAIASFK
gi|9105185	hypothetical protein XF_0357 [Xylella fastidiosa 9a5c]	1085	42541	40	48.3	1	1027.51	3079.52	3	3079.54	-0.0209	0	45.91	0.00048	ASGVVLVPDGPQCPGPYPVLGWGSATETLR
gi|9105185	hypothetical protein XF_0357 [Xylella fastidiosa 9a5c]	1085	42541	40	48.3	1	1027.52	3079.53	3	3079.54	-0.0155	0	2.38	12	ASGVVLVPDGPQCPGPYPVLGWGSATETLR
gi|9105188	hypothetical protein XF_0358 [Xylella fastidiosa 9a5c]	950	42767	34	37.7	1	469.255	936.496	2	936.503	-0.0063	0	6.02	12	IIGSYTQR
gi|9105188	hypothetical protein XF_0358 [Xylella fastidiosa 9a5c]	950	42767	34	37.7	1	533.301	1064.59	2	1064.6	-0.0111	1	11.35	3.2	KIIGSYTQR
gi|9105188	hypothetical protein XF_0358 [Xylella fastidiosa 9a5c]	950	42767	34	37.7	1	533.301	1064.59	2	1064.6	-0.0111	1	7.76	7.2	KIIGSYTQR
gi|9105188	hypothetical protein XF_0358 [Xylella fastidiosa 9a5c]	950	42767	34	37.7	1	533.304	1064.59	2	1064.6	-0.0047	1	15.55	1.1	KIIGSYTQR
gi|9105188	hypothetical protein XF_0358 [Xylella fastidiosa 9a5c]	950	42767	34	37.7	1	539.797	1077.58	2	1077.58	-0.0034	0	16.73	1.3	NTNLAIASFK
gi|9105188	hypothetical protein XF_0358 [Xylella fastidiosa 9a5c]	950	42767	34	37.7	1	539.798	1077.58	2	1077.58	-0.0003	0	18.66	0.84	NTNLAIASFK
gi|9105188	hypothetical protein XF_0358 [Xylella fastidiosa 9a5c]	950	42767	34	37.7	1	539.798	1077.58	2	1077.58	-0.0003	0	13.05	3.1	NTNLAIASFK
gi|9105188	hypothetical protein XF_0358 [Xylella fastidiosa 9a5c]	950	42767	34	37.7	1	615.82	1229.63	2	1229.64	-0.0112	0	26.88	0.16	QVSVVDVGTGNR
gi|9105188	hypothetical protein XF_0358 [Xylella fastidiosa 9a5c]	950	42767	34	37.7	1	615.822	1229.63	2	1229.64	-0.008	0	40.12	0.0076	QVSVVDVGTGNR
gi|9105188	hypothetical protein XF_0358 [Xylella fastidiosa 9a5c]	950	42767	34	37.7	1	682.33	1362.65	2	1362.65	-0.0065	0	18.24	0.71	DGQTFRPSEQAK
gi|9105188	hypothetical protein XF_0358 [Xylella fastidiosa 9a5c]	950	42767	34	37.7	1	682.331	1362.65	2	1362.65	-0.0062	0	17.82	0.78	DGQTFRPSEQAK
gi|9105188	hypothetical protein XF_0358 [Xylella fastidiosa 9a5c]	950	42767	34	37.7	1	707.895	1413.78	2	1413.78	-0.0074	0	62.89	2.4e-05	TVLQSLNTPLSNK
gi|9105188	hypothetical protein XF_0358 [Xylella fastidiosa 9a5c]	950	42767	34	37.7	1	707.896	1413.78	2	1413.78	-0.0046	0	63.33	2.1e-05	TVLQSLNTPLSNK
gi|9105188	hypothetical protein XF_0358 [Xylella fastidiosa 9a5c]	950	42767	34	37.7	1	707.896	1413.78	2	1413.78	-0.0046	0	48.59	0.00064	TVLQSLNTPLSNK
gi|9105188	hypothetical protein XF_0358 [Xylella fastidiosa 9a5c]	950	42767	34	37.7	1	731.876	1461.74	2	1461.74	-0.0043	0	83.79	2.3e-07	SIISSNGDNSLVTR
gi|9105188	hypothetical protein XF_0358 [Xylella fastidiosa 9a5c]	950	42767	34	37.7	1	731.876	1461.74	2	1461.74	-0.0043	0	69.52	6e-06	SIISSNGDNSLVTR
gi|9105188	hypothetical protein XF_0358 [Xylella fastidiosa 9a5c]	950	42767	34	37.7	1	868.952	1735.89	2	1735.9	-0.009	0	45.64	0.0011	QIAALLTDEPPSEQPK
gi|9105188	hypothetical protein XF_0358 [Xylella fastidiosa 9a5c]	950	42767	34	37.7	1	868.955	1735.9	2	1735.9	-0.0038	0	42.48	0.0023	QIAALLTDEPPSEQPK
gi|9105188	hypothetical protein XF_0358 [Xylella fastidiosa 9a5c]	950	42767	34	37.7	1	868.955	1735.9	2	1735.9	-0.0038	0	19.44	0.46	QIAALLTDEPPSEQPK
gi|9105188	hypothetical protein XF_0358 [Xylella fastidiosa 9a5c]	950	42767	34	37.7	1	919.47	1836.92	2	1836.93	-0.0047	0	24.56	0.12	VVEMTYTTVGVVGEPTR
gi|9105188	hypothetical protein XF_0358 [Xylella fastidiosa 9a5c]	950	42767	34	37.7	1	919.47	1836.92	2	1836.93	-0.0047	0	90.23	3.2e-08	VVEMTYTTVGVVGEPTR
gi|9105188	hypothetical protein XF_0358 [Xylella fastidiosa 9a5c]	950	42767	34	37.7	1	919.471	1836.93	2	1836.93	-0.0011	0	96.65	7.2e-09	VVEMTYTTVGVVGEPTR
gi|9105188	hypothetical protein XF_0358 [Xylella fastidiosa 9a5c]	950	42767	34	37.7	1	919.471	1836.93	2	1836.93	-0.0011	0	115.21	1e-10	VVEMTYTTVGVVGEPTR
gi|9105188	hypothetical protein XF_0358 [Xylella fastidiosa 9a5c]	950	42767	34	37.7	1	927.469	1852.92	2	1852.92	-0.0007	0	63.69	1.3e-05	VVEMTYTTVGVVGEPTR
gi|9105188	hypothetical protein XF_0358 [Xylella fastidiosa 9a5c]	950	42767	34	37.7	1	927.47	1852.92	2	1852.92	0.0008	0	82.72	1.6e-07	VVEMTYTTVGVVGEPTR
gi|9105188	hypothetical protein XF_0358 [Xylella fastidiosa 9a5c]	950	42767	34	37.7	1	927.47	1852.92	2	1852.92	0.0008	0	38.6	0.0042	VVEMTYTTVGVVGEPTR
gi|9105188	hypothetical protein XF_0358 [Xylella fastidiosa 9a5c]	950	42767	34	37.7	1	988.994	1975.97	2	1975.99	-0.0188	0	95.47	1.4e-08	TPTLLCGSDNDTVVPFLK
gi|9105188	hypothetical protein XF_0358 [Xylella fastidiosa 9a5c]	950	42767	34	37.7	1	988.994	1975.97	2	1975.99	-0.0188	0	60.14	4.8e-05	TPTLLCGSDNDTVVPFLK
gi|9105188	hypothetical protein XF_0358 [Xylella fastidiosa 9a5c]	950	42767	34	37.7	1	988.998	1975.98	2	1975.99	-0.0105	0	149.52	5.6e-14	TPTLLCGSDNDTVVPFLK
gi|9105188	hypothetical protein XF_0358 [Xylella fastidiosa 9a5c]	950	42767	34	37.7	1	988.998	1975.98	2	1975.99	-0.0105	0	117.91	8.1e-11	TPTLLCGSDNDTVVPFLK
gi|9105188	hypothetical protein XF_0358 [Xylella fastidiosa 9a5c]	950	42767	34	37.7	1	826.753	2477.24	3	2477.25	-0.0147	0	6.19	5.4	ASGVVLVPDGPQCPGPYPVLGWGR
gi|9105188	hypothetical protein XF_0358 [Xylella fastidiosa 9a5c]	950	42767	34	37.7	1	1012.85	3035.54	3	3035.56	-0.0236	1	2.47	7.8	TPTLLCGSDNDTVVPFLKNTNLAIASFK
gi|9105188	hypothetical protein XF_0358 [Xylella fastidiosa 9a5c]	950	42767	34	37.7	1	1012.85	3035.54	3	3035.56	-0.0236	1	12.89	0.71	TPTLLCGSDNDTVVPFLKNTNLAIASFK
gi|9105188	hypothetical protein XF_0358 [Xylella fastidiosa 9a5c]	950	42767	34	37.7	1	1012.86	3035.55	3	3035.56	-0.0176	1	18.84	0.18	TPTLLCGSDNDTVVPFLKNTNLAIASFK
gi|9106588	peptidoglycan-associated outer membrane lipoprotein precursor [Xylella fastidiosa 9a5c]	320	15815	9	32.7	1	771.426	1540.84	2	1540.85	-0.0089	0	72.6	2.2e-06	VIVVNQADLGGVTEK
gi|9106588	peptidoglycan-associated outer membrane lipoprotein precursor [Xylella fastidiosa 9a5c]	320	15815	9	32.7	1	771.429	1540.84	2	1540.85	-0.0026	0	80.28	3.6e-07	VIVVNQADLGGVTEK
gi|9106588	peptidoglycan-associated outer membrane lipoprotein precursor [Xylella fastidiosa 9a5c]	320	15815	9	32.7	1	773.851	1545.69	2	1545.7	-0.0081	0	49.34	0.00037	LGYGGGYGGGYNQQR
gi|9106588	peptidoglycan-associated outer membrane lipoprotein precursor [Xylella fastidiosa 9a5c]	320	15815	9	32.7	1	773.851	1545.69	2	1545.7	-0.0081	0	50.87	0.00026	LGYGGGYGGGYNQQR
gi|9106588	peptidoglycan-associated outer membrane lipoprotein precursor [Xylella fastidiosa 9a5c]	320	15815	9	32.7	1	773.853	1545.69	2	1545.7	-0.0053	0	62.38	1.9e-05	LGYGGGYGGGYNQQR
gi|9106588	peptidoglycan-associated outer membrane lipoprotein precursor [Xylella fastidiosa 9a5c]	320	15815	9	32.7	1	773.853	1545.69	2	1545.7	-0.0053	0	93.42	1.5e-08	LGYGGGYGGGYNQQR
gi|9106588	peptidoglycan-associated outer membrane lipoprotein precursor [Xylella fastidiosa 9a5c]	320	15815	9	32.7	1	854.985	1707.96	2	1707.96	-0.008	0	20.21	0.32	SAPTGVGAIIGGVVGAVAGR
gi|9106588	peptidoglycan-associated outer membrane lipoprotein precursor [Xylella fastidiosa 9a5c]	320	15815	9	32.7	1	854.986	1707.96	2	1707.96	-0.0051	0	57	6.4e-05	SAPTGVGAIIGGVVGAVAGR
gi|9106588	peptidoglycan-associated outer membrane lipoprotein precursor [Xylella fastidiosa 9a5c]	320	15815	9	32.7	1	854.986	1707.96	2	1707.96	-0.0051	0	50.5	0.00029	SAPTGVGAIIGGVVGAVAGR
gi|9105388	hypothetical protein XF_0531 [Xylella fastidiosa 9a5c]	252	37515	13	21.9	2	429.726	857.437	2	857.439	-0.0026	0	3.98	43	GHDAAFIK
gi|9105388	hypothetical protein XF_0531 [Xylella fastidiosa 9a5c]	252	37515	13	21.9	1	582.291	1162.57	2	1162.6	-0.0312	0	9	6.7	AGAQTPSFSLGK
gi|9105388	hypothetical protein XF_0531 [Xylella fastidiosa 9a5c]	252	37515	13	21.9	1	582.297	1162.58	2	1162.6	-0.019	0	17.24	1	AGAQTPSFSLGK
gi|9105388	hypothetical protein XF_0531 [Xylella fastidiosa 9a5c]	252	37515	13	21.9	1	582.297	1162.58	2	1162.6	-0.0187	0	38.95	0.0067	AGAQTPSFSLGK
gi|9105388	hypothetical protein XF_0531 [Xylella fastidiosa 9a5c]	252	37515	13	21.9	1	582.297	1162.58	2	1162.6	-0.0187	0	65.77	1.4e-05	AGAQTPSFSLGK
gi|9105388	hypothetical protein XF_0531 [Xylella fastidiosa 9a5c]	252	37515	13	21.9	1	582.297	1162.58	2	1162.6	-0.0187	0	60.72	4.4e-05	AGAQTPSFSLGK
gi|9105388	hypothetical protein XF_0531 [Xylella fastidiosa 9a5c]	252	37515	13	21.9	1	635.812	1269.61	2	1269.61	-0.0048	0	3.26	22	SGLHYQAFGYK
gi|9105388	hypothetical protein XF_0531 [Xylella fastidiosa 9a5c]	252	37515	13	21.9	1	728.361	1454.71	2	1454.75	-0.0412	0	12.93	2.4	GPNGTQVGVITEQR
gi|9105388	hypothetical protein XF_0531 [Xylella fastidiosa 9a5c]	252	37515	13	21.9	1	728.373	1454.73	2	1454.75	-0.017	0	96.14	1.2e-08	GPNGTQVGVITEQR
gi|9105388	hypothetical protein XF_0531 [Xylella fastidiosa 9a5c]	252	37515	13	21.9	1	728.376	1454.74	2	1454.75	-0.0095	0	101.29	3.6e-09	GPNGTQVGVITEQR
gi|9105388	hypothetical protein XF_0531 [Xylella fastidiosa 9a5c]	252	37515	13	21.9	1	775.861	1549.71	2	1549.72	-0.0094	1	19.73	0.26	YEEDRGHDAAFIK
gi|9105388	hypothetical protein XF_0531 [Xylella fastidiosa 9a5c]	252	37515	13	21.9	1	894.942	1787.87	2	1787.88	-0.0092	0	27.14	0.089	IASAIPLDSEQDSSVEK
gi|9105388	hypothetical protein XF_0531 [Xylella fastidiosa 9a5c]	252	37515	13	21.9	1	628.32	1881.94	3	1881.95	-0.0084	1	10.81	3.4	EYLADKAGAQTPSFSLGK
gi|9106550	surface-exposed outer membrane protein [Xylella fastidiosa 9a5c]	385	98281	9	6.5	1	799.906	1597.8	2	1597.81	-0.0087	0	109.97	6.1e-10	IVNVGDGIGNNDAVNK
gi|9106550	surface-exposed outer membrane protein [Xylella fastidiosa 9a5c]	385	98281	9	6.5	1	799.907	1597.8	2	1597.81	-0.0063	0	33.38	0.028	IVNVGDGIGNNDAVNK
gi|9106550	surface-exposed outer membrane protein [Xylella fastidiosa 9a5c]	385	98281	9	6.5	1	880.948	1759.88	2	1759.9	-0.0145	0	110.15	4.6e-10	SQLDGVTASVNDVAASVK
gi|9106550	surface-exposed outer membrane protein [Xylella fastidiosa 9a5c]	385	98281	9	6.5	1	880.948	1759.88	2	1759.9	-0.0141	0	136.35	1.1e-12	SQLDGVTASVNDVAASVK
gi|9106550	surface-exposed outer membrane protein [Xylella fastidiosa 9a5c]	385	98281	9	6.5	1	1114.23	3339.67	3	3339.69	-0.0168	1	3.36	8.8	IVNVGDGIGNNDAVNKSQLDGVTASVNDVAASVK
gi|9105784	outer membrane protein [Xylella fastidiosa 9a5c]	198	19904	3	7.2	1	666.346	1330.68	2	1330.68	-0.0063	0	103.25	2.5e-09	AALSSSLGLDQNR
gi|9105784	outer membrane protein [Xylella fastidiosa 9a5c]	198	19904	3	7.2	1	666.346	1330.68	2	1330.68	-0.006	0	75.95	1.3e-06	AALSSSLGLDQNR
gi|9105784	outer membrane protein [Xylella fastidiosa 9a5c]	198	19904	3	7.2	1	666.346	1330.68	2	1330.68	-0.006	0	70.79	4.4e-06	AALSSSLGLDQNR
gi|9107389	conserved hypothetical protein [Xylella fastidiosa 9a5c]	181	25904	8	26.4	1	724.385	1446.75	2	1446.76	-0.0031	0	30.52	0.041	AGAVASYLAGQGVQR
gi|9107389	conserved hypothetical protein [Xylella fastidiosa 9a5c]	181	25904	8	26.4	1	770.936	1539.86	2	1539.86	-0.0037	0	46.53	0.00076	DAAIGAAIGAAAGLLTGK
gi|9107389	conserved hypothetical protein [Xylella fastidiosa 9a5c]	181	25904	8	26.4	1	770.936	1539.86	2	1539.86	-0.0037	0	44.58	0.0012	DAAIGAAIGAAAGLLTGK
gi|9107389	conserved hypothetical protein [Xylella fastidiosa 9a5c]	181	25904	8	26.4	1	770.938	1539.86	2	1539.86	-0.0012	0	86.72	7.1e-08	DAAIGAAIGAAAGLLTGK
gi|9107389	conserved hypothetical protein [Xylella fastidiosa 9a5c]	181	25904	8	26.4	1	770.938	1539.86	2	1539.86	-0.0012	0	61.96	2.1e-05	DAAIGAAIGAAAGLLTGK
gi|9107389	conserved hypothetical protein [Xylella fastidiosa 9a5c]	181	25904	8	26.4	1	1026.5	2050.98	2	2050.98	-0.0069	0	15.04	0.64	DGDNITLNLPDGITFDFGK
gi|9107389	conserved hypothetical protein [Xylella fastidiosa 9a5c]	181	25904	8	26.4	1	1026.5	2050.98	2	2050.98	-0.0069	0	10.39	1.9	DGDNITLNLPDGITFDFGK
gi|9107389	conserved hypothetical protein [Xylella fastidiosa 9a5c]	170	58429	9	20.9	1	539.295	1076.58	2	1076.58	0	0	4.38	24	IEDPLSYLK
gi|9107389	conserved hypothetical protein [Xylella fastidiosa 9a5c]	170	58429	9	20.9	1	639.326	1276.64	2	1276.64	-0.0037	0	59.44	6.5e-05	YVPTSLQEQGR
gi|9107389	conserved hypothetical protein [Xylella fastidiosa 9a5c]	170	58429	9	20.9	1	639.329	1276.64	2	1276.64	0.0026	0	55.48	0.00016	YVPTSLQEQGR
gi|9107389	conserved hypothetical protein [Xylella fastidiosa 9a5c]	170	58429	9	20.9	1	820.468	1638.92	2	1638.93	-0.0087	0	54.85	0.0001	VNTIIPAVTDILNTR
gi|9187833	conserved hypothetical protein [Xylella fastidiosa 9a5c]	170	58429	9	20.9	1	820.468	1638.92	2	1638.93	-0.0087	0	58.2	4.9e-05	VNTIIPAVTDILNTR
gi|9187833	conserved hypothetical protein [Xylella fastidiosa 9a5c]	170	58429	9	20.9	1	1219.6	2437.18	2	2437.18	-0.004	0	0.73	17	NYGNNWPIGLAPYYAENVINR
gi|9187833	conserved hypothetical protein [Xylella fastidiosa 9a5c]	170	58429	9	20.9	1	888.755	2663.24	3	2663.25	-0.0095	0	54.52	5.4e-05	THMPIVEVSDIPNQYLTYTDDGR
gi|9187833	conserved hypothetical protein [Xylella fastidiosa 9a5c]	170	58429	9	20.9	1	888.755	2663.24	3	2663.25	-0.0095	0	11.06	1.2	THMPIVEVSDIPNQYLTYTDDGR
gi|9187833	conserved hypothetical protein [Xylella fastidiosa 9a5c]	170	58429	9	20.9	1	1050.52	3148.53	3	3148.54	-0.0132	0	12.57	0.64	VNLTIPTQGWNTYFVETSYPDGFIATSK
gi|9106449	hypothetical protein XF_1434 [Xylella fastidiosa 9a5c]	153	34281	12	29.3	1	685.335	1368.66	2	1368.66	-0.0017	0	37.83	0.0087	AVFYPDPHGGGPR
gi|9106449	hypothetical protein XF_1434 [Xylella fastidiosa 9a5c]	153	34281	12	29.3	1	710.814	1419.61	2	1419.62	-0.0042	0	39.79	0.0025	MINDDPGDISESK
gi|9106449	hypothetical protein XF_1434 [Xylella fastidiosa 9a5c]	153	34281	12	29.3	1	710.814	1419.61	2	1419.62	-0.0042	0	58.35	3.4e-05	MINDDPGDISESK
gi|9106449	hypothetical protein XF_1434 [Xylella fastidiosa 9a5c]	153	34281	12	29.3	1	718.813	1435.61	2	1435.61	-0.0026	0	9.19	2.3	MINDDPGDISESK
gi|9106449	hypothetical protein XF_1434 [Xylella fastidiosa 9a5c]	153	34281	12	29.3	1	718.813	1435.61	2	1435.61	-0.0026	0	12.83	0.98	MINDDPGDISESK
gi|9106449	hypothetical protein XF_1434 [Xylella fastidiosa 9a5c]	153	34281	12	29.3	1	925.926	1849.84	2	1849.85	-0.0096	0	26.06	0.078	VNGEDSSCTANVVQAATK
gi|9106449	hypothetical protein XF_1434 [Xylella fastidiosa 9a5c]	153	34281	12	29.3	1	925.926	1849.84	2	1849.85	-0.0096	0	44.04	0.0012	VNGEDSSCTANVVQAATK
gi|9106449	hypothetical protein XF_1434 [Xylella fastidiosa 9a5c]	153	34281	12	29.3	1	716.002	2144.98	3	2145	-0.0172	0	43.07	0.00083	SVVATAGHCVQSPANEPHER
gi|9106449	hypothetical protein XF_1434 [Xylella fastidiosa 9a5c]	153	34281	12	29.3	1	978.82	2933.44	3	2933.46	-0.0211	0	30.78	0.015	FAAPPTQGIFSLYGYPNAIDEGEHLVK
gi|9106449	hypothetical protein XF_1434 [Xylella fastidiosa 9a5c]	153	34281	12	29.3	1	978.82	2933.44	3	2933.46	-0.0211	0	31.77	0.012	FAAPPTQGIFSLYGYPNAIDEGEHLVK
gi|9106449	hypothetical protein XF_1434 [Xylella fastidiosa 9a5c]	153	34281	12	29.3	1	978.82	2933.44	3	2933.46	-0.0211	0	11.5	1.3	FAAPPTQGIFSLYGYPNAIDEGEHLVK
gi|9106449	hypothetical protein XF_1434 [Xylella fastidiosa 9a5c]	153	34281	12	29.3	1	978.821	2933.44	3	2933.46	-0.0194	0	34.39	0.0067	FAAPPTQGIFSLYGYPNAIDEGEHLVK
gi|9105905	polyphosphate-selective porin O [Xylella fastidiosa 9a5c]	115	43746	6	10.3	1	600.815	1199.62	2	1199.63	-0.01	0	15.89	1.7	ARPESGLTDVR
gi|9105905	polyphosphate-selective porin O [Xylella fastidiosa 9a5c]	115	43746	6	10.3	1	600.815	1199.62	2	1199.63	-0.01	0	13.58	3	ARPESGLTDVR
gi|9105905	polyphosphate-selective porin O [Xylella fastidiosa 9a5c]	115	43746	6	10.3	1	743.363	1484.71	2	1484.72	-0.0096	0	8.7	6	DLQGDNPGTTQAIR
gi|9105905	polyphosphate-selective porin O [Xylella fastidiosa 9a5c]	115	43746	6	10.3	1	743.365	1484.72	2	1484.72	-0.0064	0	38.49	0.0063	DLQGDNPGTTQAIR
gi|9105905	polyphosphate-selective porin O [Xylella fastidiosa 9a5c]	115	43746	6	10.3	1	836.444	1670.87	2	1670.88	-0.0113	0	98.05	6.8e-09	LIDSGTLVDVDQIQR
gi|9105905	polyphosphate-selective porin O [Xylella fastidiosa 9a5c]	115	43746	6	10.3	1	836.444	1670.87	2	1670.88	-0.0113	0	34.54	0.015	LIDSGTLVDVDQIQR
gi|9107286	hypothetical protein XF_2151 [Xylella fastidiosa 9a5c]	99	46608	12	22.9	1	808.923	1615.83	2	1615.84	-0.0109	0	35.45	0.014	GSTQVSVLDVDSGKPK
gi|9107286	hypothetical protein XF_2151 [Xylella fastidiosa 9a5c]	99	46608	12	22.9	1	808.923	1615.83	2	1615.84	-0.0109	0	53.49	0.00022	GSTQVSVLDVDSGKPK
gi|9107286	hypothetical protein XF_2151 [Xylella fastidiosa 9a5c]	99	46608	12	22.9	1	808.923	1615.83	2	1615.84	-0.0102	0	14.5	1.8	GSTQVSVLDVDSGKPK
gi|9107286	hypothetical protein XF_2151 [Xylella fastidiosa 9a5c]	99	46608	12	22.9	1	920.456	1838.9	2	1838.9	-0.0076	0	37.95	0.0041	DTIAAFLPNDPPSEQPK
gi|9107286	hypothetical protein XF_2151 [Xylella fastidiosa 9a5c]	99	46608	12	22.9	1	920.457	1838.9	2	1838.9	-0.0053	0	27.69	0.043	DTIAAFLPNDPPSEQPK
gi|9107286	hypothetical protein XF_2151 [Xylella fastidiosa 9a5c]	99	46608	12	22.9	1	681.667	2041.98	3	2041.99	-0.0074	0	11.71	1.7	TNDGLAAHSASLESCAIAVR
gi|9107286	hypothetical protein XF_2151 [Xylella fastidiosa 9a5c]	99	46608	12	22.9	1	849.103	2544.29	3	2544.31	-0.0229	0	24.6	0.09	VEALFPGDTQISLSDFPKPDQIK
gi|9107286	hypothetical protein XF_2151 [Xylella fastidiosa 9a5c]	99	46608	12	22.9	1	849.103	2544.29	3	2544.31	-0.0229	0	24.65	0.089	VEALFPGDTQISLSDFPKPDQIK
gi|9107286	hypothetical protein XF_2151 [Xylella fastidiosa 9a5c]	99	46608	12	22.9	1	849.103	2544.29	3	2544.31	-0.0229	0	13.32	1.2	VEALFPGDTQISLSDFPKPDQIK
gi|9107286	hypothetical protein XF_2151 [Xylella fastidiosa 9a5c]	99	46608	12	22.9	1	849.104	2544.29	3	2544.31	-0.0204	0	34.71	0.0088	VEALFPGDTQISLSDFPKPDQIK
gi|9107286	hypothetical protein XF_2151 [Xylella fastidiosa 9a5c]	99	46608	12	22.9	1	849.104	2544.29	3	2544.31	-0.0204	0	18.28	0.39	VEALFPGDTQISLSDFPKPDQIK
gi|9107286	hypothetical protein XF_2151 [Xylella fastidiosa 9a5c]	99	46608	12	22.9	1	883.755	2648.24	3	2648.26	-0.0134	1	1.5	12	TYFQPAFYNDFQNNPLNPFRR
gi|9106389	conserved hypothetical protein [Xylella fastidiosa 9a5c]	78	58429	2	2.1	1	639.324	1276.63	2	1276.64	-0.0072	0	55.99	0.00014	YVPTSLQEQGR
gi|9106389	conserved hypothetical protein [Xylella fastidiosa 9a5c]	78	58429	2	2.1	1	639.324	1276.63	2	1276.64	-0.007	0	52.31	0.00034	YVPTSLQEQGR
gi|9106252	1,4-beta-cellobiosidase [Xylella fastidiosa 9a5c]	71	71152	2	1.6	1	638.335	1274.65	2	1274.66	-0.007	0	51.18	0.00048	LINNAYPDISR
gi|9106252	1,4-beta-cellobiosidase [Xylella fastidiosa 9a5c]	71	71152	2	1.6	1	638.335	1274.65	2	1274.66	-0.007	0	50.88	0.00051	LINNAYPDISR
gi|9106889	outer membrane protein Slp precursor [Xylella fastidiosa 9a5c]	36	18076	1	8.1	1	759.916	1517.82	2	1517.82	-0.0061	0	35.68	0.013	VSADVIYLWPVTR
gi|9105487	60kDa chaperonin [Xylella fastidiosa 9a5c]	33	57835	5	7.9	1	579.342	1156.67	2	1156.67	-0.0014	0	8.57	7.7	DLLTVLDAVAK
gi|9105487	60kDa chaperonin [Xylella fastidiosa 9a5c]	33	57835	5	7.9	1	579.342	1156.67	2	1156.67	-0.0014	0	6.75	12	DLLTVLDAVAK
gi|9105487	60kDa chaperonin [Xylella fastidiosa 9a5c]	33	57835	5	7.9	1	600.836	1199.66	2	1199.66	-0.0056	1	4.96	21	ARVDDALLATR
gi|9105487	60kDa chaperonin [Xylella fastidiosa 9a5c]	33	57835	5	7.9	1	600.836	1199.66	2	1199.66	-0.0056	1	7.32	12	ARVDDALLATR
gi|9105487	60kDa chaperonin [Xylella fastidiosa 9a5c]	33	57835	5	7.9	1	734.701	2201.08	3	2201.09	-0.0112	1	32.78	0.021	VSKENTTIIDGIGDNDAINGR
gi|9105193	conserved hypothetical protein [Xylella fastidiosa 9a5c]	30	25904	2	6.2	1	724.383	1446.75	2	1446.76	-0.0074	0	30.17	0.045	AGAVASYLAGQGVQR
gi|9105193	conserved hypothetical protein [Xylella fastidiosa 9a5c]	30	25904	2	6.2	1	724.383	1446.75	2	1446.76	-0.0067	0	15.99	1.2	AGAVASYLAGQGVQR
gi|9107077	hypothetical protein XF_1971 [Xylella fastidiosa 9a5c]	25	11393	2	9.7	1	587.309	1172.6	2	1172.6	0.0003	0	24.58	0.2	VQDELETLAR
gi|9107077	hypothetical protein XF_1971 [Xylella fastidiosa 9a5c]	25	11393	2	9.7	1	587.309	1172.6	2	1172.6	0.0003	0	5.98	15	VQDELETLAR
gi|9106989	outer membrane protein P6 precursor [Xylella fastidiosa 9a5c]	21	20703	2	4.8	1	539.805	1077.6	2	1077.62	-0.023	1	21.43	0.42	RVEIVYTAK
gi|9106989	outer membrane protein P6 precursor [Xylella fastidiosa 9a5c]	21	20703	2	4.8	1	539.814	1077.61	2	1077.62	-0.0054	1	10.47	4.2	RVEIVYTAK
gi|9105084	serine protease [Xylella fastidiosa 9a5c]	18	95845	1	1.5

[truncated: 9 more sheets: 20.1, 20.2, 20.3, 30.1, 30.2, 30.3, Calcium1, Calcium2, Calcium3]
