# Supplementary material for: In vitro Determination of Extracellular Proteins from Xylella fastidiosa
Source: Front Microbiol. 2016 Dec 26;7:2090. doi: 10.3389/fmicb.2016.02090 (PMC5183587; doi:10.3389/fmicb.2016.02090)
Supplement: Supplementary file 3 [file Data_Sheet_3.XLSX]

## Sheet: ORFs_description
	LBI-ID: open reading frame from http://aeg.lbi.ic.unicamp.br/xf
	Protein	LBI-ID		Protein	LBI-ID
	60kDa chaperonin	XF0615		Outer membrane porin F (OmpA family protein)	XF0343
	Acetylornithine aminotransferase (ACOAT)	XF1427		Outer membrane protein FadL family	XF1053
	Adenylosuccinate lyase (ASL)	XF1553		Outer membrane protein TolC	XF2586
	Amidohydrolase family protein	XF2472		Outer membrane protein W (OmpW)	XF0872
	Aminopeptidase (peptidase M28 family protein)	XF0820		Pal protein (peptidoglycan-associated lipoprotein)	XF1896
	Antitoxin (HTH-type transcriptional regulator)	XF2491		Peptidase S9 family protein	XF2551
	Autolytic lysozyme	XF2392		Peptidoglycan-associated outer membrane lipoprotein	XF1547
	Autotransporter beta-domain protein	XF2349		Phage-related major capsid protein, xfp2	XF0714
	Chaperone protein DnaK (heat shock protein 70)	XF2340		Phage-related protein	XF1704
	Conserved hypothetical protein	XF1971		Phage-related protein, xfp3	XF1577
	Conserved hypothetical protein	XF1941		Phage-related protein, xfp4	XF1649
	Conserved hypothetical protein	XF1434		Phosphoserine aminotransferase (PSAT)	XF2326
	Conserved hypothetical protein	XF2151		PilA2 Tfp pilus assembly protein,	XF2539
	Conserved hypothetical protein	XF1384		Porin O (POP)	XF0975
	Conserved hypothetical protein	XF1887		Porin O (POP)	XF0321
	Conserved hypothetical protein, xfp6	XF0531		Putative lipoprotein/OmpA family protein	XF0363
	Dihydrolipoyl dehydrogenase	XF1548		Short chain dehydrogenase, giCVC	XF1726
	Elongation factor Tu	XF2628		Succinyl-CoA synthetase, alpha subunit	XF2548
	Endoribonuclease L-PSP family protein	XF0353		Succinyl-CoA synthetase, beta subunit	XF2547
	Enolase (2-phosphoglycerate dehydratase)	XF1291		Surface protein adhesin YadA-like XadA1	XF1516
	Exoglucanase A (1,4-beta-cellobiohydrolase A)	XF1267		Surface protein adhesin YadA-like XadA-like protein)	XF1981
	Extracellular serine protease	XF1851		TolB protein	XF1897
	Extracellular serine protease	XF1026		TonB-dependent receptor	XF2237
	Extracellular serine protease	XF0267		TonB-dependent receptor	XF0550
	FimX, fimbrial adhesin protein	XF0083		TonB-dependent receptor	XF2713
	Hypothetical protein	XF0898		TonB-dependent receptor	XF0339
	Hypothetical protein	XF2078		VirK protein	XF1945
	Hypothetical protein	XF1803		Virulence protein (Virj family protein)	XF2679
	Hypothetical protein	XF0565		Xanthomonadales conserved hypothetical pal	XF0138
	Hypothetical protein	XF1631		Xanthomonadales conserved hypothetical	XF0964
	Hypothetical protein	XF0899		Xanthomonadales conserved hypothetical	XF0357
	Hypothetical protein	XF1217		Xanthomonadales conserved hypothetical	XF0358
	Hypothetical protein	XF2408		Zinc metalloprotease (peptidase family M16 protein)	XF0816
	Lipase/esterase	XF0781
	Metallo-beta-lactamase family protein	XF2283
	Organic hydroperoxide resistance protein	XF1827
	Outer membrane autotransporter Beta-domain protein	XF1264
	Outer membrane lipoprotein Slp family	XF1811

## Sheet: ORFs_distribution
	Addition of Figure 4B.
	LBI-ID: open reading frame from http://aeg.lbi.ic.unicamp.br/xf
	Strain			9a5c							Strain		J1a12
	Days of Growth			3	5	10	20	30	Ca		Days of Growth		3	5	10	20	30	Ca
	N. Proteins			11	12	26	33	32	8		N. Proteins		12	15	27	25	28	18
	ORFs			XF0898	XF0898	XF0898	XF0898	XF0898	XF1547		ORFs		XF0531	XF0531	XF1887	XF1887	XF1887	XF1887
	(LBI-ID)			XF1547	XF0964	XF0899	XF0899	XF0899	XF0083		(LBI-ID)		XF2408	XF2151	XF1941	XF0531	XF0531	XF1941
				XF0343	XF0357	XF0565	XF1803	XF0565	XF1577				XF0357	XF0357	XF0531	XF2151	XF2151	XF0531
				XF0083	XF1547	XF1217	XF1887	XF1803	XF2539				XF1384	XF1384	XF2151	XF1434	XF1434	XF2151
				XF0363	XF0343	XF1803	XF0138	XF0964	XF1981				XF0358	XF0358	XF1434	XF0964	XF1971	XF1434
				XF0975	XF0083	XF0964	XF1547	XF0138	XF2283				XF1547	XF1547	XF1971	XF0357	XF0964	XF1631
				XF1577	XF0363	XF0357	XF0343	XF1547	XF1267				XF0343	XF0343	XF0357	XF0138	XF0357	XF2078
				XF2539	XF1811	XF0138	XF0083	XF0343	XF2491				XF0083	XF0363	XF1384	XF1384	XF0138	XF0357
				XF1851	XF1577	XF1547	XF0363	XF0083					XF0363	XF0975	XF0358	XF0358	XF1384	XF0138
				XF1026	XF1851	XF0343	XF0975	XF0363					XF0872	XF0872	XF1547	XF1547	XF1547	XF1384
				XF0615	XF1026	XF0083	XF1811	XF0975					XF2237	XF1264	XF0343	XF0343	XF0343	XF0358
					XF0615	XF0363	XF2586	XF1811					XF2713	XF2237	XF0363	XF0363	XF0363	XF0267
						XF0975	XF1896	XF2586						XF2713	XF0975	XF0975	XF0975	XF1267
						XF1577	XF2237	XF1896						XF0339	XF1811	XF1811	XF1811	XF0820
						XF1704	XF2713	XF1897						XF0615	XF1896	XF2586	XF2586	XF1827
						XF2539	XF1577	XF2237							XF0872	XF1897	XF1896	XF0615
						XF1851	XF1704	XF2713							XF0321	XF0872	XF1897	XF2340
						XF1026	XF2539	XF0550							XF2237	XF2679	XF0872	XF1945
						XF1291	XF1981	XF1577							XF2713	XF2237	XF0321
						XF2472	XF1851	XF1704							XF0339	XF2713	XF1053
						XF2548	XF1026	XF1649							XF0714	XF0339	XF2713
						XF2547	XF0267	XF2539							XF1516	XF0267	XF0339
						XF1726	XF1291	XF1981							XF0267	XF1267	XF1267
						XF2491	XF2551	XF1851							XF1267	XF2392	XF0781
						XF0615	XF0816	XF1026							XF0781	XF0615	XF2392
						XF2628	XF2283	XF2283							XF0615		XF1548
							XF1827	XF1548							XF1945		XF1553
							XF1548	XF2326									XF0615
							XF2472	XF1427
							XF2547	XF0353
							XF2491	XF2491
							XF0615	XF2340
							XF2340

## Sheet: Venn diagrams
	Addition of Figure 4A.
	ORFs identified - Venn diagram
	9a5c
	DAYS	N. ORFs	ORFs
	3; 5; 10; 20; 30	8	XF0343	XF1851	XF0898	XF0083	XF1026	XF0363	XF1547	XF1577
	3; 5; 10; 20	1	XF0615
	3; 10; 20; 30	2	XF2539	XF0975
	5; 10; 30	1	XF0964
	5; 20; 30	1	XF1811
	10; 20; 30	5	XF1704	XF0138	XF0899	XF2491	XF1803
	5; 10	1	XF0357
	10; 20	3	XF2547	XF1291	XF2472
	10; 30	1	XF0565
	20; 30	8	XF2586	XF2237	XF1981	XF2340	XF2283	XF1548	XF2713	XF1896
	10	4	XF1217	XF2628	XF2548	XF1726
	20	5	XF0267	XF2551	XF0816	XF1887	XF1827
	30	7	XF1427	XF1649	XF0550	XF0353	XF1897	XF2326	XF2349
	J1a12
	DAYS	N. ORFs	ORFs
	3; 5; 10; 20; 30	8	XF0343	XF0872	XF0531	XF0363	XF0357	XF2713	XF1384	XF1547
	3; 5; 10; 20	2	XF2237	XF0358
	5; 10; 20; 30	4	XF0615	XF0339	XF0975	XF2151
	10; 20; 30	4	XF1434	XF1811	XF1887	XF1267
	10; 20	1	XF0267
	10; 30	4	XF0781	XF1971	XF1896	XF0321
	20; 30	5	XF2392	XF0138	XF2586	XF1897	XF0964
	3	2	XF2408	XF0083
	5	1	XF1264
	10	4	XF1941	XF1945	XF1516	XF0714
	20	1	XF2679
	30	3	XF1553	XF1053	XF1548
	9a5c and J1a12
	Strain	N. ORFs	ORFs
	9a5c	27	XF2547	XF2551	XF2539	XF0353	XF0565	XF2326	XF0899	XF2491
			XF1577	XF1851	XF0898	XF1427	XF1704	XF0550	XF1649	XF2033
			XF1217	XF1291	XF2628	XF2472	XF1026	XF2548	XF1981	XF2283
			XF0816	XF1803	XF1726
	J1a12	23
			XF1434	XF0820	XF0781	XF0531	XF1971	XF1631	XF1053	XF2151
			XF2408	XF2392	XF0872	XF1941	XF0339	XF1945	XF1516	XF1553
			XF0358	XF2078	XF0714	XF2679	XF1384	XF1264	XF0321
	9a5c and J1a12	21
			XF0343	XF2237	XF1897	XF0975	XF2340	XF0363	XF2713	XF0964
			XF1267	XF1887	XF1547	XF1896	XF0267	XF0615	XF0138	XF0083
			XF2586	XF1811	XF1548	XF0357	XF1827
	9a5c and J1a12 - Calcium
	Strain	N. ORFs	ORFs
	9a5c	7	XF1981	XF2283	XF0083	XF2491	XF2539	XF1547	XF1577
	J1a12	17
			XF0267	XF0358	XF1434	XF0615	XF0138	XF2340	XF2078	XF1941
			XF2151	XF0820	XF0357	XF1384	XF1887	XF1945	XF1827	XF0531
			XF1631
	9a5c and J1a12	1	XF1267
